# Supplementary material for: 4-Chloro­benzothio­amide
Source: Acta Crystallogr Sect E Struct Rep Online. 2009 Apr 25;65(Pt 5):o1128. doi: 10.1107/S1600536809014640 (PMC2977801; doi:10.1107/S1600536809014640)
Supplement: Supplementary file 2 [file e-65-o1128-Isup2.hkl]

# 
# h,k,l, Fc-squared, Fo-squared, sigma(Fo-squared) and status flag 
# 
data_I
_shelx_title ' 4CTmb_0m in P2(1)/c' 
_shelx_refln_list_code          4 
_shelx_F_calc_maximum      132.69 
_exptl_crystal_F_000       352.00 
_reflns_d_resolution_high  0.7437 
 
loop_ 
 _symmetry_equiv_pos_as_xyz 
 'x, y, z' 
 '-x, y+1/2, -z+1/2' 
 '-x, -y, -z' 
 'x, -y-1/2, z-1/2' 
 
_cell_length_a     8.1592 
_cell_length_b     9.0934 
_cell_length_c    10.8915 
_cell_angle_alpha  90.000 
_cell_angle_beta  100.113 
_cell_angle_gamma  90.000 
 
_shelx_F_squared_multiplier     1.000 
 
loop_ 
 _refln_index_h 
 _refln_index_k 
 _refln_index_l 
 _refln_F_squared_calc 
 _refln_F_squared_meas 
 _refln_F_squared_sigma 
 _refln_observed_status 
   2   0   0      412.64      450.21      3.63 o 
   3   0   0      487.35      418.90      4.23 o 
   4   0   0     3522.91     3443.65     32.66 o 
   5   0   0      190.21      214.98      1.97 o 
   6   0   0      145.43      130.80      1.84 o 
   7   0   0       16.82       15.59      0.79 o 
   8   0   0       11.96       12.88      0.79 o 
   9   0   0        3.52        3.82      0.63 o 
  10   0   0        0.01       -0.34      0.47 o 
   1   1   0      408.92      400.52      2.29 o 
   2   1   0    14338.58    18085.05    445.95 o 
   3   1   0       25.86       32.46      0.39 o 
   4   1   0      671.43      626.24      4.21 o 
   5   1   0       88.67       78.82      0.66 o 
   6   1   0       81.26       88.76      0.80 o 
   7   1   0       12.46       12.65      0.49 o 
   8   1   0       15.31       14.47      0.56 o 
   9   1   0        1.83        2.13      0.48 o 
  10   1   0        5.33        6.20      0.49 o 
   0   2   0     1091.38     1189.76      9.41 o 
   1   2   0      211.79      241.06      1.86 o 
   2   2   0      192.16      227.95      1.52 o 
   3   2   0       55.73       61.62      0.64 o 
   4   2   0       61.28       78.85      0.82 o 
   5   2   0       18.65       23.13      0.46 o 
   6   2   0       42.73       43.02      0.60 o 
   7   2   0        6.05        7.20      0.66 o 
   8   2   0        0.57        0.45      0.34 o 
   9   2   0        1.80        1.86      0.39 o 
  10   2   0        2.92        3.18      0.45 o 
   1   3   0        3.80        3.39      0.19 o 
   2   3   0      338.18      323.51      2.42 o 
   3   3   0      134.60      168.24      1.29 o 
   4   3   0      284.43      276.94      2.04 o 
   5   3   0        0.06        0.78      0.22 o 
   6   3   0       25.69       24.67      0.50 o 
   7   3   0       33.18       33.56      0.59 o 
   8   3   0       78.64       83.02      1.28 o 
   9   3   0        8.38        7.56      0.52 o 
  10   3   0        3.26        2.56      0.47 o 
   0   4   0     6462.48     6084.49     48.21 o 
   1   4   0      157.48      198.98      1.46 o 
   2   4   0       17.99        6.01      0.20 o 
   3   4   0       92.73      114.41      1.00 o 
   4   4   0      143.35      131.79      1.26 o 
   5   4   0       26.55       26.19      0.50 o 
   6   4   0      470.85      491.34      3.56 o 
   7   4   0      110.72      117.05      1.20 o 
   8   4   0        0.62       -0.06      0.34 o 
   9   4   0       39.73       41.34      1.34 o 
   1   5   0      163.45      195.31      1.49 o 
   2   5   0     2343.02     2397.60     15.44 o 
   3   5   0       20.18       20.66      0.48 o 
   4   5   0      454.93      420.43      3.74 o 
   5   5   0       30.73       31.53      0.72 o 
   6   5   0        1.10        2.05      0.34 o 
   7   5   0       18.54       19.21      0.96 o 
   8   5   0       31.95       32.68      1.27 o 
   9   5   0        1.31        1.57      0.63 o 
   0   6   0     2069.18     2039.19     16.15 o 
   1   6   0       32.52       32.24      0.45 o 
   2   6   0      265.76      245.75      1.88 o 
   3   6   0       19.79       20.30      0.45 o 
   4   6   0      164.06      181.25      1.69 o 
   5   6   0        0.07        0.39      0.34 o 
   6   6   0      124.23      122.53      1.59 o 
   7   6   0        0.49        0.61      0.39 o 
   8   6   0       28.71       30.95      2.35 o 
   9   6   0        0.29        1.12      0.90 o 
   1   7   0       22.38       18.66      0.52 o 
   2   7   0      304.79      317.25      2.38 o 
   3   7   0        0.64        1.38      0.27 o 
   4   7   0      103.12       89.98      1.00 o 
   5   7   0        3.82        2.62      0.36 o 
   6   7   0        9.14        9.37      0.52 o 
   7   7   0        0.18       -0.30      0.57 o 
   8   7   0        0.65        2.04      0.52 o 
   0   8   0       78.24       69.21      1.50 o 
   1   8   0       57.21       46.31      1.16 o 
   2   8   0       73.71       68.78      0.89 o 
   3   8   0      173.29      155.02      1.44 o 
   4   8   0        1.92        2.80      0.31 o 
   5   8   0       27.85       22.50      0.69 o 
   6   8   0        7.73       10.32      0.59 o 
   7   8   0        0.86        1.40      0.45 o 
   8   8   0       10.76       12.65      0.95 o 
   1   9   0        0.49        0.25      0.26 o 
   2   9   0      389.55      373.34      3.54 o 
   3   9   0        3.28        4.60      0.41 o 
   4   9   0       12.08       12.24      0.97 o 
   5   9   0       10.05       11.97      1.50 o 
   6   9   0       25.88       33.80      1.03 o 
   7   9   0        0.67        0.37      0.52 o 
   0  10   0      491.22      461.20      6.08 o 
   1  10   0        5.51        4.92      0.41 o 
   2  10   0       59.67       54.25      1.35 o 
   3  10   0        1.83        1.65      0.41 o 
   4  10   0      120.95      126.31      3.36 o 
   5  10   0        0.05        0.67      0.63 o 
   1  11   0        5.70        7.58      0.56 o 
   2  11   0      157.91      163.35      2.04 o 
   3  11   0        1.28        1.07      0.46 o 
   1  12   0        2.14        3.36      0.90 o 
   2  12   0       22.63       25.74      1.57 o 
 -10   1   1        2.01        2.36      0.45 o 
  -9   1   1        2.31        1.18      0.36 o 
  -8   1   1       31.20       31.18      0.72 o 
  -7   1   1       96.97       98.23      1.13 o 
  -6   1   1      263.34      257.72      1.81 o 
  -5   1   1       69.10       70.94      0.64 o 
  -4   1   1     1509.85     1537.88      9.28 o 
  -3   1   1      352.81      337.67      2.31 o 
  -2   1   1     4732.86     4565.98     63.26 o 
  -1   1   1        0.42        0.45      0.11 o 
   0   1   1      331.52      350.15      3.18 o 
   1   1   1      175.84      208.93      1.54 o 
   2   1   1     1278.99     1335.06      9.82 o 
   3   1   1      128.19      154.61      1.18 o 
   4   1   1       38.47       40.21      0.43 o 
   5   1   1       31.16       38.07      0.43 o 
   6   1   1      186.78      185.06      1.56 o 
   7   1   1       32.01       28.89      0.63 o 
   8   1   1       15.43       16.85      0.58 o 
   9   1   1       14.79       17.32      0.97 o 
  10   1   1        1.24        1.45      0.45 o 
 -10   2   1        0.76        0.84      0.41 o 
  -9   2   1       36.74       37.22      0.83 o 
  -8   2   1       88.74       86.09      1.26 o 
  -7   2   1       32.94       33.82      0.64 o 
  -6   2   1      354.88      362.02      2.68 o 
  -5   2   1      216.19      215.31      1.67 o 
  -4   2   1      618.94      642.43      5.20 o 
  -3   2   1       82.78       86.95      0.74 o 
  -2   2   1     5117.28     4864.35     42.83 o 
  -1   2   1      666.27      684.34      4.86 o 
   0   2   1     1848.29     1886.84     15.50 o 
   1   2   1        0.23        2.31      0.14 o 
   2   2   1     2587.53     2609.31     23.31 o 
   3   2   1       83.49       73.31      0.74 o 
   4   2   1      966.97      952.45      6.31 o 
   5   2   1        0.69        0.79      0.19 o 
   6   2   1       56.52       51.97      0.68 o 
   7   2   1       35.65       36.77      0.65 o 
   8   2   1        6.66        6.37      0.41 o 
   9   2   1        0.98        1.33      0.38 o 
  10   2   1       10.01       12.50      0.64 o 
 -10   3   1       12.79       12.59      0.78 o 
  -9   3   1       31.88       31.27      1.20 o 
  -8   3   1        3.84        3.49      0.36 o 
  -7   3   1      113.29      110.04      1.21 o 
  -6   3   1      174.53      164.73      1.44 o 
  -5   3   1        0.12        0.01      0.20 o 
  -4   3   1     3479.70     3473.42     31.76 o 
  -3   3   1      942.78      954.27      6.33 o 
  -2   3   1      123.79      137.48      1.82 o 
  -1   3   1       42.37       45.77      0.52 o 
   0   3   1     5168.72     4961.74     42.67 o 
   1   3   1       52.90       61.96      0.57 o 
   2   3   1     4174.00     4044.15     26.21 o 
   3   3   1       44.71       47.05      0.53 o 
   4   3   1      121.10      159.65      1.30 o 
   5   3   1       54.78       61.39      0.71 o 
   6   3   1      155.29      151.95      1.36 o 
   7   3   1      160.88      159.16      1.62 o 
   8   3   1       57.63       58.24      1.36 o 
   9   3   1       70.27       69.93      1.20 o 
  10   3   1        1.68        2.24      0.90 o 
  -9   4   1        1.43        0.69      0.46 o 
  -8   4   1       54.95       55.58      1.00 o 
  -7   4   1       28.35       30.64      0.57 o 
  -6   4   1      205.59      213.85      1.78 o 
  -5   4   1       72.26       66.90      0.77 o 
  -4   4   1      322.57      330.99      2.68 o 
  -3   4   1       85.43       97.66      0.88 o 
  -2   4   1     2991.95     3076.20     19.89 o 
  -1   4   1      695.35      749.16      4.57 o 
   0   4   1      486.60      518.34      3.03 o 
   1   4   1      362.86      423.57      2.89 o 
   2   4   1      254.41      289.08      2.05 o 
   3   4   1       95.71       97.93      0.95 o 
   4   4   1      682.29      705.34      5.26 o 
   5   4   1      213.15      225.41      1.82 o 
   6   4   1      115.77      107.36      1.10 o 
   7   4   1      103.59      105.32      1.28 o 
   8   4   1       25.57       27.46      0.90 o 
   9   4   1       22.04       24.89      0.90 o 
  -9   5   1        7.21        7.16      0.79 o 
  -8   5   1        0.02        0.34      0.92 o 
  -7   5   1        5.12        5.25      0.45 o 
  -6   5   1       79.76       79.13      1.14 o 
  -5   5   1        5.26        6.20      0.41 o 
  -4   5   1        0.60        0.75      0.27 o 
  -3   5   1        0.73        1.58      0.19 o 
  -2   5   1        8.57       12.63      0.38 o 
  -1   5   1       86.62       94.04      0.80 o 
   0   5   1      337.34      394.38      2.36 o 
   1   5   1       93.33       92.17      0.77 o 
   2   5   1        2.65        3.14      0.22 o 
   3   5   1       44.51       47.81      0.60 o 
   4   5   1      124.00      117.40      1.40 o 
   5   5   1      116.49      113.97      1.40 o 
   6   5   1        4.16        3.12      0.38 o 
   7   5   1        6.08        5.47      0.47 o 
   8   5   1        1.00        1.23      0.78 o 
   9   5   1        5.50        5.31      0.70 o 
  -9   6   1        0.70        1.79      0.63 o 
  -8   6   1        7.09        8.69      0.62 o 
  -7   6   1        0.13       -0.17      0.34 o 
  -6   6   1      151.71      154.81      1.81 o 
  -5   6   1        1.31        1.12      0.34 o 
  -4   6   1        2.41        1.60      0.27 o 
  -3   6   1       71.46       80.59      0.84 o 
  -2   6   1      338.11      314.17      2.29 o 
  -1   6   1        0.67        1.36      0.17 o 
   0   6   1      338.51      323.25      2.00 o 
   1   6   1       57.18       56.96      0.55 o 
   2   6   1      242.30      232.06      1.82 o 
   3   6   1        6.02        7.28      0.40 o 
   4   6   1      269.69      272.40      2.65 o 
   5   6   1        0.35        1.29      0.34 o 
   6   6   1        0.07       -0.11      0.36 o 
   7   6   1        9.72       11.16      0.58 o 
   8   6   1       31.26       34.33      1.03 o 
  -8   7   1       13.58       16.71      0.81 o 
  -7   7   1       10.98       11.75      0.58 o 
  -6   7   1       70.06       66.04      1.19 o 
  -5   7   1       17.26       15.07      0.58 o 
  -4   7   1      722.80      734.26      5.09 o 
  -3   7   1       31.20       28.59      0.54 o 
  -2   7   1        0.15        0.45      0.28 o 
  -1   7   1       33.75       38.83      0.50 o 
   0   7   1      525.78      508.09      3.57 o 
   1   7   1      290.78      285.06      2.16 o 
   2   7   1     1074.76     1039.22      6.98 o 
   3   7   1      162.91      165.55      1.44 o 
   4   7   1       26.62       30.52      0.72 o 
   5   7   1       23.36       25.79      0.84 o 
   6   7   1      191.49      201.75      2.33 o 
   7   7   1        0.01       -0.05      0.41 o 
   8   7   1       19.81       23.26      1.38 o 
  -8   8   1       77.58       88.80      1.72 o 
  -7   8   1        0.44        0.19      0.38 o 
  -6   8   1       69.03       76.49      1.26 o 
  -5   8   1        4.48        3.66      0.45 o 
  -4   8   1      206.53      187.70      1.83 o 
  -3   8   1       22.57       30.25      0.65 o 
  -2   8   1      622.22      604.40      4.70 o 
  -1   8   1       11.60       11.69      0.47 o 
   0   8   1      120.59      116.76      1.21 o 
   1   8   1        2.38        3.21      0.54 o 
   2   8   1       36.23       38.13      0.65 o 
   3   8   1       82.13       89.18      1.07 o 
   4   8   1      392.07      393.85      4.47 o 
   5   8   1        0.36        1.09      0.36 o 
   6   8   1       85.25       87.14      1.37 o 
   7   8   1       16.83       20.07      1.14 o 
   8   8   1       43.12       49.80      2.69 o 
  -7   9   1        1.12        0.74      0.54 o 
  -6   9   1      139.44      131.05      2.11 o 
  -5   9   1       15.00       15.73      0.78 o 
  -4   9   1       22.77       26.77      0.85 o 
  -3   9   1       94.45       89.83      1.31 o 
  -2   9   1        5.13        2.96      0.38 o 
  -1   9   1        1.55        1.29      0.34 o 
   0   9   1      216.81      207.19      2.20 o 
   1   9   1       24.90       21.07      0.64 o 
   2   9   1       56.97       53.81      0.98 o 
   3   9   1       30.51       23.20      0.69 o 
   4   9   1       73.80       64.71      1.11 o 
   5   9   1       42.59       45.56      1.11 o 
   6   9   1       26.29       27.77      1.01 o 
   7   9   1        0.37       -0.47      0.47 o 
  -5  10   1        6.89        6.72      0.79 o 
  -4  10   1       32.48       27.89      1.18 o 
  -3  10   1        5.06        5.26      0.47 o 
  -2  10   1        3.82        3.96      0.41 o 
  -1  10   1        7.64        8.30      0.45 o 
   0  10   1        0.07       -0.06      0.34 o 
   1  10   1        1.41        1.37      0.34 o 
   2  10   1       10.26       10.24      0.65 o 
   3  10   1        1.61        1.70      0.46 o 
   4  10   1        1.25        1.72      0.52 o 
   5  10   1        1.28        0.67      0.63 o 
  -3  11   1        0.41        0.39      0.54 o 
  -2  11   1       19.85       23.92      0.78 o 
  -1  11   1        0.83        0.09      0.36 o 
   0  11   1       62.55       67.95      1.17 o 
   1  11   1        1.81        2.09      0.42 o 
   2  11   1       17.61       19.66      0.85 o 
   3  11   1        5.44        6.85      0.65 o 
  -2  12   1      119.54      136.45      2.61 o 
  -1  12   1       11.21       17.46      1.57 o 
   0  12   1       22.29       24.39      1.57 o 
   1  12   1        1.23        1.57      0.90 o 
 -10   0   2        6.93        6.30      0.79 o 
  -9   0   2       20.84       20.36      1.45 o 
  -8   0   2       44.06       43.78      1.27 o 
  -7   0   2       21.09       18.84      0.85 o 
  -6   0   2        0.13        1.26      0.30 o 
  -5   0   2        8.62        9.99      0.38 o 
  -4   0   2     1469.86     1375.83     23.39 o 
  -3   0   2       25.09       27.90      0.67 o 
  -2   0   2    17607.44    21543.55    390.95 o 
  -1   0   2        4.16       10.30      0.45 o 
   1   0   2     1981.92     1848.35     23.39 o 
   2   0   2     4179.33     3919.50     73.53 o 
   3   0   2      678.02      714.71      6.62 o 
   4   0   2       38.76       24.90      0.44 o 
   5   0   2     1488.96     1616.66     25.08 o 
   6   0   2        0.55        0.26      0.33 o 
   7   0   2        9.46        8.29      0.52 o 
   8   0   2       53.58       56.57      1.90 o 
   9   0   2        0.66        0.22      0.47 o 
  10   0   2       21.51       22.54      1.11 o 
 -10   1   2        1.08        1.26      0.45 o 
  -9   1   2        1.88        2.40      0.36 o 
  -8   1   2        5.10        4.65      0.39 o 
  -7   1   2        0.00        0.00      0.25 o 
  -6   1   2      533.98      497.16      3.46 o 
  -5   1   2      173.87      163.45      1.22 o 
  -4   1   2      491.37      551.85      3.54 o 
  -3   1   2       21.28       23.32      0.34 o 
  -2   1   2     9902.80     8792.17    174.74 o 
  -1   1   2      370.88      367.06      2.45 o 
   0   1   2     1752.42     1847.76     16.84 o 
   1   1   2       22.72       32.83      0.33 o 
   2   1   2       19.01       29.31      0.45 o 
   3   1   2     1461.19     1553.86     10.07 o 
   4   1   2      215.71      193.33      1.35 o 
   5   1   2       26.10       25.16      0.46 o 
   6   1   2      164.68      161.67      1.43 o 
   7   1   2       36.42       40.94      0.63 o 
   8   1   2       14.74       13.88      0.56 o 
   9   1   2       28.98       27.56      0.78 o 
  10   1   2        6.97        8.46      0.65 o 
 -10   2   2        1.87        1.51      0.45 o 
  -9   2   2        4.37        5.05      0.45 o 
  -8   2   2       26.62       23.63      0.59 o 
  -7   2   2       61.51       56.98      0.79 o 
  -6   2   2       21.93       20.89      0.48 o 
  -5   2   2       47.59       44.75      0.57 o 
  -4   2   2      933.50      946.15      6.28 o 
  -3   2   2       36.78       31.16      0.38 o 
  -2   2   2      208.12      214.02      1.49 o 
  -1   2   2       68.87       87.52      0.90 o 
   0   2   2      679.71      670.82      4.81 o 
   1   2   2      238.71      254.65      1.73 o 
   2   2   2       46.25       56.97      0.51 o 
   3   2   2       16.09       16.42      0.33 o 
   4   2   2       88.01       86.28      0.71 o 
   5   2   2       54.66       53.02      0.66 o 
   6   2   2       21.33       22.33      0.55 o 
   7   2   2        2.49        2.78      0.45 o 
   8   2   2        7.96        8.29      0.49 o 
   9   2   2        0.02        0.00      0.34 o 
  10   2   2        1.33        1.12      0.90 o 
 -10   3   2        7.69       10.27      0.68 o 
  -9   3   2       31.84       25.41      0.90 o 
  -8   3   2        1.72        1.69      0.30 o 
  -7   3   2       21.39       20.52      0.53 o 
  -6   3   2       24.62       25.79      0.53 o 
  -5   3   2       92.03       90.18      0.89 o 
  -4   3   2      179.06      199.92      1.69 o 
  -3   3   2      319.03      325.46      2.30 o 
  -2   3   2      252.57      281.66      1.82 o 
  -1   3   2       66.72       61.09      0.58 o 
   0   3   2      132.15      124.06      1.00 o 
   1   3   2       26.18       25.06      0.41 o 
   2   3   2      308.09      334.56      2.28 o 
   3   3   2       34.46       34.67      0.44 o 
   4   3   2      268.07      285.10      2.12 o 
   5   3   2        1.35        2.30      0.25 o 
   6   3   2      103.09      109.94      1.21 o 
   7   3   2        0.45        0.58      0.30 o 
   8   3   2       51.16       50.10      1.01 o 
   9   3   2        5.25        6.40      0.65 o 
  10   3   2        2.19        3.13      0.90 o 
 -10   4   2        5.47        6.04      1.12 o 
  -9   4   2       33.57       35.38      1.03 o 
  -8   4   2       72.22       77.39      1.22 o 
  -7   4   2        0.01       -0.34      0.34 o 
  -6   4   2       67.70       62.05      0.98 o 
  -5   4   2        3.56        2.99      0.27 o 
  -4   4   2      249.92      236.51      1.81 o 
  -3   4   2      113.91      126.14      1.18 o 
  -2   4   2     1173.72     1211.88      7.89 o 
  -1   4   2      221.45      198.61      1.47 o 
   0   4   2      645.93      708.61      4.33 o 
   1   4   2     1158.99     1197.72      7.20 o 
   2   4   2      453.05      404.89      2.81 o 
   3   4   2       47.56       61.33      0.63 o 
   4   4   2      481.72      491.13      3.77 o 
   5   4   2      670.42      682.10      5.20 o 
   6   4   2      146.33      148.22      1.67 o 
   7   4   2       96.32       98.61      2.07 o 
   8   4   2       55.95       63.17      1.14 o 
   9   4   2        7.10        6.60      0.65 o 
  -9   5   2        6.69        7.88      0.86 o 
  -8   5   2       70.78       67.22      1.33 o 
  -7   5   2        4.34        4.80      0.52 o 
  -6   5   2      150.82      151.18      1.76 o 
  -5   5   2       82.44       88.42      1.20 o 
  -4   5   2       21.45       28.10      0.58 o 
  -3   5   2       44.07       38.53      0.56 o 
  -2   5   2     1367.96     1363.68      8.92 o 
  -1   5   2      600.96      641.56      4.01 o 
   0   5   2      830.68      793.42      4.56 o 
   1   5   2      631.18      656.15      4.42 o 
   2   5   2       17.74       10.32      0.34 o 
   3   5   2     1197.65     1192.94      8.57 o 
   4   5   2      337.25      344.40      3.18 o 
   5   5   2      134.61      143.23      1.67 o 
   6   5   2      100.09       97.81      1.42 o 
   7   5   2       33.04       36.36      1.50 o 
   8   5   2        2.95        3.62      0.52 o 
   9   5   2        1.62        0.90      0.90 o 
  -9   6   2        6.41        7.31      0.59 o 
  -8   6   2        4.05        4.60      0.55 o 
  -7   6   2        3.16        4.29      0.53 o 
  -6   6   2       49.38       47.43      1.07 o 
  -5   6   2       16.60       16.98      0.56 o 
  -4   6   2      560.61      565.94      5.62 o 
  -3   6   2        0.00        0.21      0.23 o 
  -2   6   2      131.87      132.07      1.18 o 
  -1   6   2      741.36      737.67      4.97 o 
   0   6   2      287.12      285.29      2.13 o 
   1   6   2      165.88      157.91      1.85 o 
   2   6   2      372.37      371.08      2.98 o 
   3   6   2       73.87       79.49      1.03 o 
   4   6   2      127.06      120.24      1.48 o 
   5   6   2       76.00       79.89      1.17 o 
   6   6   2        5.05        4.85      0.45 o 
   7   6   2       13.34       14.49      0.78 o 
   8   6   2       28.31       28.09      1.56 o 
  -8   7   2       10.41       10.52      1.11 o 
  -7   7   2       26.49       23.00      0.75 o 
  -6   7   2       22.93       21.29      0.69 o 
  -5   7   2        0.61        0.17      0.34 o 
  -4   7   2       25.28       23.02      0.58 o 
  -3   7   2        0.56        0.40      0.25 o 
  -2   7   2       83.78       83.79      1.02 o 
  -1   7   2      118.99      104.02      1.01 o 
   0   7   2      258.93      251.78      1.96 o 
   1   7   2       96.40       99.94      0.98 o 
   2   7   2        0.75        0.02      0.29 o 
   3   7   2       73.44       67.71      0.92 o 
   4   7   2        1.79        2.76      0.36 o 
   5   7   2       15.98       16.22      0.64 o 
   6   7   2       19.63       16.49      0.67 o 
   7   7   2        1.74        2.01      0.52 o 
   8   7   2       28.07       30.89      1.69 o 
  -8   8   2       13.35       17.37      0.97 o 
  -7   8   2        0.60        0.45      0.45 o 
  -6   8   2        5.55        6.80      0.61 o 
  -5   8   2      132.68      125.88      2.14 o 
  -4   8   2        0.96        0.90      0.34 o 
  -3   8   2       48.04       43.20      0.72 o 
  -2   8   2       81.13       78.44      0.89 o 
  -1   8   2       74.62       76.51      0.86 o 
   0   8   2      104.98       98.64      1.00 o 
   1   8   2      188.04      167.99      1.59 o 
   2   8   2        8.49        7.09      0.37 o 
   3   8   2        9.32        8.09      1.01 o 
   4   8   2        1.43        0.94      0.42 o 
   5   8   2        7.70        8.10      0.59 o 
   6   8   2       22.01       24.98      0.94 o 
   7   8   2        5.27        5.70      0.65 o 
  -7   9   2       15.40       17.36      1.12 o 
  -6   9   2       29.65       33.03      1.07 o 
  -5   9   2       39.38       42.03      1.07 o 
  -4   9   2       64.44       71.45      1.81 o 
  -3   9   2       24.42       25.41      0.64 o 
  -2   9   2      142.87      131.94      1.62 o 
  -1   9   2        2.23        2.72      0.34 o 
   0   9   2      159.78      155.16      1.81 o 
   1   9   2       26.18       32.89      0.94 o 
   2   9   2       17.16       20.37      0.53 o 
   3   9   2       38.33       36.11      1.15 o 
   4   9   2      100.38      112.53      1.80 o 
   5   9   2        2.24        4.19      0.52 o 
   6   9   2        0.00       -0.52      0.52 o 
  -6  10   2        1.28        3.36      1.12 o 
  -5  10   2        0.01        0.11      1.23 o 
  -4  10   2      192.19      196.10      2.61 o 
  -3  10   2        2.98        3.83      0.46 o 
  -2  10   2       53.50       54.54      1.52 o 
  -1  10   2       25.78       30.38      0.72 o 
   0  10   2       54.20       51.85      0.98 o 
   1  10   2      102.19       92.56      1.36 o 
   2  10   2      161.16      156.06      2.28 o 
   3  10   2        1.91        3.15      0.55 o 
   4  10   2       22.97       20.90      1.08 o 
   5  10   2       46.02       48.66      1.66 o 
  -3  11   2        1.00        0.76      0.46 o 
  -2  11   2      108.54      106.38      1.56 o 
  -1  11   2       50.78       52.46      1.06 o 
   0  11   2       64.16       62.81      1.17 o 
   1  11   2       13.73       15.47      0.66 o 
   2  11   2        1.60        1.87      0.42 o 
   3  11   2       40.36       41.60      1.20 o 
  -1  12   2        0.19        0.45      0.90 o 
   0  12   2        5.12        5.60      0.90 o 
 -10   1   3        0.42        0.30      0.38 o 
  -9   1   3        8.95        8.13      0.48 o 
  -8   1   3       72.39       68.61      0.86 o 
  -7   1   3       54.71       59.12      0.74 o 
  -6   1   3        9.96       12.89      0.57 o 
  -5   1   3      118.26      112.21      2.14 o 
  -4   1   3     1547.16     1592.70     12.61 o 
  -3   1   3      266.22      259.33      1.84 o 
  -2   1   3      593.68      643.23      4.29 o 
  -1   1   3      939.15      987.08     14.32 o 
   0   1   3       69.77       76.84      1.02 o 
   1   1   3     3521.75     3404.16     24.72 o 
   2   1   3        8.33       11.65      0.23 o 
   3   1   3      168.46      220.03      1.63 o 
   4   1   3      411.94      414.42      3.54 o 
   5   1   3       81.23       75.40      0.94 o 
   6   1   3        4.50        3.85      0.28 o 
   7   1   3       46.88       44.81      0.68 o 
   8   1   3       25.80       28.21      0.78 o 
   9   1   3       11.77       12.17      0.61 o 
 -10   2   3       11.50       10.40      0.68 o 
  -9   2   3       60.77       66.28      1.32 o 
  -8   2   3        3.26        2.47      0.33 o 
  -7   2   3       46.53       47.76      0.76 o 
  -6   2   3      605.37      608.41      4.64 o 
  -5   2   3       58.44       59.09      0.78 o 
  -4   2   3      112.57      118.66      1.02 o 
  -3   2   3     1122.85     1100.12      9.37 o 
  -2   2   3      239.17      252.21      2.08 o 
  -1   2   3     2324.58     2229.63     14.65 o 
   0   2   3     2362.29     2317.11     21.14 o 
   1   2   3      282.89      321.40      2.14 o 
   2   2   3      840.58      846.13      5.50 o 
   3   2   3     1496.66     1457.41     10.35 o 
   4   2   3       47.17       45.24      0.57 o 
   5   2   3      365.06      347.39      2.88 o 
   6   2   3      139.09      139.98      1.48 o 
   7   2   3      169.31      169.50      1.58 o 
   8   2   3        7.12        7.20      0.43 o 
   9   2   3        2.43        3.05      0.52 o 
 -10   3   3        8.29        7.32      0.65 o 
  -9   3   3       10.87       11.97      0.54 o 
  -8   3   3       55.71       50.70      0.95 o 
  -7   3   3       30.86       32.59      1.04 o 
  -6   3   3       14.28       13.78      0.49 o 
  -5   3   3      496.32      492.71      6.97 o 
  -4   3   3      492.22      493.05      3.72 o 
  -3   3   3       31.60       30.75      0.42 o 
  -2   3   3      627.73      626.06      4.74 o 
  -1   3   3      886.51      881.26      5.78 o 
   0   3   3     1219.19     1274.99      9.05 o 
   1   3   3     2326.04     2293.56     16.09 o 
   2   3   3     1040.93     1110.52      7.17 o 
   3   3   3       90.43       98.25      0.80 o 
   4   3   3      633.74      603.23      6.53 o 
   5   3   3       94.40       99.27      1.33 o 
   6   3   3        4.59        3.86      0.33 o 
   7   3   3      313.11      312.54      3.19 o 
   8   3   3        9.30       12.62      0.58 o 
   9   3   3        7.24        6.21      0.81 o 
 -10   4   3        5.32        3.58      0.90 o 
  -9   4   3        0.01       -0.18      0.42 o 
  -8   4   3        0.49        1.28      0.42 o 
  -7   4   3        2.22        2.53      0.42 o 
  -6   4   3      182.75      167.33      2.80 o 
  -5   4   3        0.03       -0.29      0.29 o 
  -4   4   3       99.33      100.06      1.17 o 
  -3   4   3      461.95      476.78      3.64 o 
  -2   4   3       32.06       34.16      0.46 o 
  -1   4   3      147.02      147.51      1.15 o 
   0   4   3      255.64      245.08      2.25 o 
   1   4   3        0.18        0.29      0.16 o 
   2   4   3      820.04      873.56      6.29 o 
   3   4   3      147.30      152.70      1.62 o 
   4   4   3       14.28       11.04      0.45 o 
   5   4   3      337.01      316.55      3.46 o 
   6   4   3      224.33      221.97      2.75 o 
   7   4   3        2.26        2.64      0.52 o 
   8   4   3        3.64        3.87      0.57 o 
   9   4   3       36.17       34.69      1.45 o 
  -9   5   3        3.69        4.15      0.55 o 
  -8   5   3       12.42       10.50      0.65 o 
  -7   5   3       15.84       13.58      0.65 o 
  -6   5   3       42.38       46.76      0.86 o 
  -5   5   3        7.46        7.13      0.41 o 
  -4   5   3        6.83        6.45      0.38 o 
  -3   5   3      119.01      117.88      1.11 o 
  -2   5   3        7.19        8.97      0.28 o 
  -1   5   3      184.55      181.75      2.65 o 
   0   5   3        0.71        1.36      0.20 o 
   1   5   3       11.07       14.19      0.48 o 
   2   5   3       89.78       89.63      2.20 o 
   3   5   3      370.10      338.94      3.62 o 
   4   5   3      103.23       99.53      1.28 o 
   5   5   3       68.05       65.09      1.06 o 
   6   5   3        3.12        1.42      0.39 o 
   7   5   3        0.00       -0.06      0.42 o 
   8   5   3        0.75        0.43      0.46 o 
  -9   6   3        2.73        3.70      0.52 o 
  -8   6   3       15.17       15.30      0.78 o 
  -7   6   3        1.01        0.73      0.42 o 
  -6   6   3       36.45       36.82      0.83 o 
  -5   6   3       63.25       60.50      0.98 o 
  -4   6   3       27.24       27.14      0.67 o 
  -3   6   3      127.75      129.64      1.38 o 
  -2   6   3      118.64      116.92      1.22 o 
  -1   6   3      303.25      283.93      2.34 o 
   0   6   3      550.36      529.59      3.71 o 
   1   6   3      187.92      178.22      1.62 o 
   2   6   3       55.82       47.94      0.71 o 
   3   6   3       23.83       23.90      0.78 o 
   4   6   3       41.84       40.22      0.81 o 
   5   6   3       13.30       13.97      0.56 o 
   6   6   3       62.75       63.20      1.09 o 
   7   6   3       14.74       17.36      0.87 o 
   8   6   3        0.07        0.60      0.52 o 
  -8   7   3       26.83       29.74      1.36 o 
  -7   7   3       18.46       20.82      0.81 o 
  -6   7   3       10.56       13.61      0.56 o 
  -5   7   3       31.32       34.75      0.78 o 
  -4   7   3       65.51       60.78      1.16 o 
  -3   7   3       57.56       57.46      0.82 o 
  -2   7   3      130.95      131.05      1.32 o 
  -1   7   3        3.06        2.92      0.27 o 
   0   7   3      401.80      380.15      2.80 o 
   1   7   3     1023.99      990.69      7.31 o 
   2   7   3      344.48      347.29      2.86 o 
   3   7   3        0.28       -0.19      0.33 o 
   4   7   3      380.76      357.49      3.96 o 
   5   7   3      128.96      135.53      1.91 o 
   6   7   3       16.71       16.80      0.67 o 
   7   7   3       22.08       22.42      0.90 o 
   8   7   3       23.57       25.43      1.27 o 
  -7   8   3        4.87        4.20      0.70 o 
  -6   8   3       89.14       88.65      1.59 o 
  -5   8   3        0.78        1.67      0.42 o 
  -4   8   3       11.94       13.57      1.07 o 
  -3   8   3      213.78      209.95      1.98 o 
  -2   8   3       10.46       10.62      0.43 o 
  -1   8   3      237.17      232.74      2.12 o 
   0   8   3       91.38       87.57      0.96 o 
   1   8   3        7.39        9.50      0.38 o 
   2   8   3      348.31      332.07      3.21 o 
   3   8   3      363.79      372.88      4.11 o 
   4   8   3        1.61        2.51      0.42 o 
   5   8   3       36.23       32.04      0.94 o 
   6   8   3      179.25      188.38      2.58 o 
   7   8   3        3.29        4.29      0.79 o 
  -7   9   3        0.67       -0.22      0.90 o 
  -6   9   3       36.82       39.07      1.11 o 
  -5   9   3       87.28       79.69      1.81 o 
  -4   9   3       17.26       15.92      0.64 o 
  -3   9   3        4.38        5.06      0.45 o 
  -2   9   3       33.74       32.42      0.98 o 
  -1   9   3      172.60      165.68      1.66 o 
   0   9   3        7.65        8.76      0.43 o 
   1   9   3       89.29       94.12      1.17 o 
   2   9   3        0.33        1.12      0.34 o 
   3   9   3       26.28       21.67      0.81 o 
   4   9   3      116.40      115.44      1.85 o 
   5   9   3       24.65       30.05      0.98 o 
   6   9   3        0.68        0.60      0.46 o 
  -6  10   3        1.62        1.34      1.12 o 
  -5  10   3       10.18        9.51      0.79 o 
  -4  10   3       10.72       12.81      0.72 o 
  -3  10   3       24.65       23.51      0.85 o 
  -2  10   3        0.47        0.45      0.34 o 
  -1  10   3        0.18       -0.17      0.50 o 
   0  10   3        4.37        4.31      0.45 o 
   1  10   3        4.01        3.61      0.43 o 
   2  10   3       52.22       49.84      0.98 o 
   3  10   3       21.07       24.09      1.29 o 
   4  10   3        0.00        0.25      0.46 o 
   5  10   3        2.70        1.90      0.63 o 
  -4  11   3        2.06        3.13      0.90 o 
  -3  11   3        1.01        1.30      0.46 o 
  -2  11   3       34.11       36.16      1.03 o 
  -1  11   3        0.33        0.84      0.41 o 
   0  11   3        2.38        2.58      0.41 o 
   1  11   3       18.87       20.75      0.85 o 
   2  11   3       41.05       42.89      1.20 o 
 -10   0   4        0.23       -0.77      1.45 o 
  -9   0   4        1.28        2.11      0.67 o 
  -8   0   4        3.10        1.87      0.42 o 
  -7   0   4        0.51        0.97      0.39 o 
  -6   0   4       49.27       49.99      0.97 o 
  -5   0   4      488.29      509.92      6.25 o 
  -4   0   4      946.14      924.83     10.60 o 
  -3   0   4     1444.75     1315.96     14.87 o 
  -2   0   4     2119.08     2210.30     35.59 o 
   1   0   4     2749.65     2674.03     41.63 o 
   2   0   4       73.51       68.61      1.11 o 
   3   0   4     1924.35     2021.53     22.77 o 
   4   0   4      269.11      256.28      2.80 o 
   5   0   4      165.95      166.59      2.13 o 
   6   0   4       58.93       56.07      1.07 o 
   7   0   4       82.02       78.72      1.51 o 
   8   0   4        1.09        0.30      0.39 o 
   9   0   4       26.27       29.90      2.01 o 
 -10   1   4        1.09        0.67      0.41 o 
  -9   1   4        7.33        7.82      0.43 o 
  -8   1   4        7.21        6.62      0.33 o 
  -7   1   4       55.93       59.40      0.77 o 
  -6   1   4       22.54       20.06      0.52 o 
  -5   1   4       65.35       52.37      0.70 o 
  -4   1   4     1499.03     1559.98     13.31 o 
  -3   1   4      344.13      342.27      2.62 o 
  -2   1   4        0.57        4.22      0.26 o 
  -1   1   4     3533.69     3304.94     54.83 o 
   0   1   4       80.67       74.30      1.57 o 
   1   1   4      628.70      674.13      5.56 o 
   2   1   4      429.95      419.83      2.79 o 
   3   1   4     1554.22     1627.47     10.60 o 
   4   1   4      112.95      109.83      1.16 o 
   5   1   4      167.56      165.78      1.62 o 
   6   1   4       16.14       17.31      0.47 o 
   7   1   4       29.36       30.57      0.80 o 
   8   1   4       30.19       28.17      0.68 o 
   9   1   4       14.28       11.43      0.78 o 
 -10   2   4        4.62        4.14      0.77 o 
  -9   2   4        3.33        2.90      0.43 o 
  -8   2   4       14.41       12.27      0.42 o 
  -7   2   4       63.49       63.77      0.89 o 
  -6   2   4       83.45       83.16      0.96 o 
  -5   2   4        4.78        5.44      0.25 o 
  -4   2   4      329.82      342.87      2.91 o 
  -3   2   4      205.71      203.70      1.49 o 
  -2   2   4      128.13      136.74      1.05 o 
  -1   2   4        9.45       13.44      0.47 o 
   0   2   4      310.70      354.46      3.39 o 
   1   2   4     1149.53     1239.77      7.95 o 
   2   2   4       87.58      101.10      0.80 o 
   3   2   4      128.80      105.52      0.99 o 
   4   2   4        5.47        5.97      0.31 o 
   5   2   4       46.78       51.19      0.78 o 
   6   2   4       60.16       54.95      0.84 o 
   7   2   4        6.37        5.62      0.42 o 
   8   2   4        2.56        3.09      0.45 o 
   9   2   4        0.01       -0.39      0.39 o 
 -10   3   4        0.00        0.25      0.46 o 
  -9   3   4       17.07       15.86      0.64 o 
  -8   3   4        1.67        0.78      0.36 o 
  -7   3   4        0.06       -0.29      0.29 o 
  -6   3   4      152.88      147.95      1.89 o 
  -5   3   4      205.00      206.82      1.99 o 
  -4   3   4      224.82      224.44      1.90 o 
  -3   3   4       39.21       42.67      0.50 o 
  -2   3   4       58.46       57.70      0.55 o 
  -1   3   4      354.27      344.91      2.61 o 
   0   3   4       56.76       76.40      0.98 o 
   1   3   4       14.57       16.21      0.33 o 
   2   3   4      432.22      453.63      3.05 o 
   3   3   4      175.96      176.04      1.53 o 
   4   3   4        4.35        4.87      0.29 o 
   5   3   4       43.39       39.10      0.90 o 
   6   3   4       80.96       82.21      1.42 o 
   7   3   4       38.59       39.01      0.90 o 
   8   3   4        0.06       -0.16      0.36 o 
   9   3   4        3.70        3.14      0.55 o 
  -9   4   4        1.56        2.27      0.46 o 
  -8   4   4        5.37        5.29      0.55 o 
  -7   4   4        6.20        5.14      0.46 o 
  -6   4   4        6.61        5.45      0.52 o 
  -5   4   4      117.76      115.97      1.78 o 
  -4   4   4      107.56      104.70      1.23 o 
  -3   4   4      883.16      890.16      6.56 o 
  -2   4   4      217.21      211.27      1.58 o 
  -1   4   4       27.19       25.42      0.36 o 
   0   4   4      428.37      393.00      2.72 o 
   1   4   4     1825.80     1842.88     12.95 o 
   2   4   4        9.07       13.11      0.59 o 
   3   4   4      293.63      269.15      2.54 o 
   4   4   4      412.99      391.12      6.20 o 
   5   4   4      354.12      344.50      3.83 o 
   6   4   4        2.50        3.55      0.52 o 
   7   4   4        0.08       -0.37      0.42 o 
   8   4   4       24.90       26.75      1.03 o 
  -9   5   4        0.02        0.00      0.42 o 
  -8   5   4        6.18        6.59      0.55 o 
  -7   5   4      108.90      115.57      1.76 o 
  -6   5   4        1.13        1.63      0.44 o 
  -5   5   4      129.20      125.22      1.51 o 
  -4   5   4      236.19      207.48      2.55 o 
  -3   5   4      331.38      316.76      2.89 o 
  -2   5   4       78.18       74.17      0.75 o 
  -1   5   4     2761.73     2746.72     19.43 o 
   0   5   4       75.61       78.56      0.89 o 
   1   5   4      122.19      114.37      1.00 o 
   2   5   4      719.27      718.02      5.29 o 
   3   5   4     1620.73     1557.11     18.45 o 
   4   5   4       18.40       20.26      1.00 o 
   5   5   4       61.00       60.73      1.16 o 
   6   5   4       21.97       20.68      0.78 o 
   7   5   4        1.02        0.72      0.59 o 
   8   5   4        0.46       -0.25      0.46 o 
  -9   6   4        0.31       -0.11      0.47 o 
  -8   6   4        0.88        0.45      0.74 o 
  -7   6   4        4.94        4.20      0.52 o 
  -6   6   4       14.72       13.13      0.78 o 
  -5   6   4      124.94      110.64      1.40 o 
  -4   6   4       10.34        9.73      0.52 o 
  -3   6   4     1342.13     1344.79     10.23 o 
  -2   6   4      304.45      284.44      2.38 o 
  -1   6   4      413.70      403.07      3.19 o 
   0   6   4      204.14      203.45      1.64 o 
   1   6   4     1587.57     1570.37     11.22 o 
   2   6   4       41.74       39.09      0.81 o 
   3   6   4       11.87       10.06      0.52 o 
   4   6   4       12.15       12.22      0.59 o 
   5   6   4        5.02        5.07      0.54 o 
   6   6   4       15.11       12.89      0.81 o 
   7   6   4       10.32       11.49      0.83 o 
   8   6   4        0.24       -0.48      0.54 o 
  -8   7   4        0.26        0.97      0.52 o 
  -7   7   4        1.25        1.79      0.46 o 
  -6   7   4        4.90        5.91      0.52 o 
  -5   7   4       11.87       10.38      0.65 o 
  -4   7   4        0.02        0.37      0.39 o 
  -3   7   4       45.98       43.33      0.81 o 
  -2   7   4      197.93      196.61      1.82 o 
  -1   7   4      569.20      556.89      3.94 o 
   0   7   4      105.58      103.87      1.05 o 
   1   7   4       19.69       23.04      0.55 o 
   2   7   4       42.86       41.27      0.90 o 
   3   7   4        5.42        6.06      0.52 o 
   4   7   4        1.81        1.53      0.43 o 
   5   7   4       30.50       27.73      0.85 o 
   6   7   4        5.10        4.60      1.01 o 
   7   7   4        7.31        9.29      1.68 o 
  -7   8   4       24.26       22.50      1.11 o 
  -6   8   4        1.89        2.23      0.46 o 
  -5   8   4       15.08       17.82      0.78 o 
  -4   8   4        0.99        1.27      0.39 o 
  -3   8   4       38.31       41.18      0.81 o 
  -2   8   4       32.41       31.32      0.62 o 
  -1   8   4       36.31       36.20      0.62 o 
   0   8   4       55.55       55.24      0.76 o 
   1   8   4        1.06        0.83      0.25 o 
   2   8   4        4.29        5.18      0.41 o 
   3   8   4        0.20        2.50      1.38 o 
   4   8   4        0.21       -0.37      0.56 o 
   5   8   4       30.91       32.68      0.98 o 
   6   8   4        0.64       -0.22      0.67 o 
  -6   9   4        0.38        1.34      0.53 o 
  -5   9   4       19.83       23.14      0.90 o 
  -4   9   4       33.19       29.38      0.94 o 
  -3   9   4       29.63       31.82      1.10 o 
  -2   9   4        2.76        2.78      0.30 o 
  -1   9   4      116.86      125.43      2.63 o 
   0   9   4       16.66       17.37      0.49 o 
   1   9   4       16.65       14.44      0.61 o 
   2   9   4       63.55       63.84      1.11 o 
   3   9   4      119.19      126.28      2.07 o 
   4   9   4       24.76       28.49      0.94 o 
   5   9   4       23.69       26.01      0.94 o 
  -5  10   4       11.38       10.78      0.69 o 
  -4  10   4        1.31        0.67      0.52 o 
  -3  10   4      120.68      133.88      2.01 o 
  -2  10   4       24.47       20.59      0.78 o 
  -1  10   4        0.63        0.63      0.55 o 
   0  10   4       45.54       44.06      0.81 o 
   1  10   4      191.47      192.30      2.23 o 
   2  10   4        2.38        3.36      0.45 o 
   3  10   4       56.35       52.92      1.24 o 
   4  10   4       22.42       19.36      0.89 o 
  -3  11   4        1.31       -0.16      0.54 o 
  -2  11   4        6.76        7.42      0.85 o 
  -1  11   4      199.76      199.58      3.33 o 
   0  11   4       14.54       11.80      0.68 o 
   1  11   4        1.41        0.67      0.46 o 
   2  11   4       16.30       16.41      1.02 o 
 -10   1   5        5.73        5.39      0.59 o 
  -9   1   5       31.18       32.32      0.65 o 
  -8   1   5        0.32       -0.10      0.23 o 
  -7   1   5       11.65       11.44      0.45 o 
  -6   1   5       96.05       87.58      1.02 o 
  -5   1   5       60.33       59.24      0.80 o 
  -4   1   5        8.18       11.57      0.45 o 
  -3   1   5     1183.86     1206.31      9.76 o 
  -2   1   5       91.49       91.27      1.07 o 
  -1   1   5      332.03      315.57      5.60 o 
   0   1   5        5.09        7.16      0.67 o 
   1   1   5     1476.78     1570.56     14.41 o 
   2   1   5       13.04       16.90      0.62 o 
   3   1   5      370.63      328.54      2.59 o 
   4   1   5        0.84        0.93      0.25 o 
   5   1   5        0.90        0.39      0.34 o 
   6   1   5        9.58        9.27      0.37 o 
   7   1   5       45.61       43.06      0.73 o 
   8   1   5        6.15        5.71      0.42 o 
   9   1   5        0.10        0.90      0.63 o 
 -10   2   5        0.39        0.49      0.46 o 
  -9   2   5        0.83        0.62      0.34 o 
  -8   2   5       55.83       45.28      0.88 o 
  -7   2   5      218.78      216.52      2.02 o 
  -6   2   5       97.57       94.61      1.17 o 
  -5   2   5      663.62      630.47      5.31 o 
  -4   2   5      154.47      176.65      1.54 o 
  -3   2   5      158.41      169.13      1.29 o 
  -2   2   5     1212.47     1287.73     10.31 o 
  -1   2   5     3652.35     3530.13     39.72 o 
   0   2   5        5.78        8.18      0.47 o 
   1   2   5      430.63      366.72      2.72 o 
   2   2   5      303.16      303.15      2.10 o 
   3   2   5       10.40       14.67      0.64 o 
   4   2   5        0.00       -0.18      0.26 o 
   5   2   5     1009.22      963.62      9.43 o 
   6   2   5        3.69        3.73      0.41 o 
   7   2   5        0.23        1.62      0.33 o 
   8   2   5        0.63       -0.31      0.36 o 
   9   2   5        3.57        3.80      1.12 o 
 -10   3   5        0.56       -0.10      0.42 o 
  -9   3   5       21.68       24.23      1.36 o 
  -8   3   5        0.82        0.43      0.47 o 
  -7   3   5       98.86       88.71      1.42 o 
  -6   3   5        0.67        0.52      0.39 o 
  -5   3   5      483.44      487.58      4.91 o 
  -4   3   5      260.61      250.14      2.38 o 
  -3   3   5     1808.71     1770.60     11.56 o 
  -2   3   5       49.94       60.14      0.58 o 
  -1   3   5        8.77        3.70      0.32 o 
   0   3   5     1130.66     1249.18      9.80 o 
   1   3   5      613.26      561.40      4.13 o 
   2   3   5       16.84       12.07      0.38 o 
   3   3   5      625.43      614.68      5.22 o 
   4   3   5       60.10       59.04      1.65 o 
   5   3   5      216.85      230.34      2.80 o 
   6   3   5        3.40        1.80      0.42 o 
   7   3   5       85.92       81.08      1.46 o 
   8   3   5        3.90        4.61      0.55 o 
 -10   4   5        0.06       -0.67      0.67 o 
  -9   4   5        1.58        1.90      0.55 o 
  -8   4   5        2.52        1.04      0.42 o 
  -7   4   5       51.45       47.87      1.07 o 
  -6   4   5       23.15       19.26      0.68 o 
  -5   4   5      114.72      107.30      1.31 o 
  -4   4   5        8.53        8.71      0.38 o 
  -3   4   5      118.56      119.50      1.16 o 
  -2   4   5      180.09      175.55      1.52 o 
  -1   4   5      623.35      622.37      4.65 o 
   0   4   5       63.42       69.90      0.86 o 
   1   4   5      188.43      180.02      1.53 o 
   2   4   5       24.46       26.52      0.56 o 
   3   4   5       19.11       21.14      0.56 o 
   4   4   5       74.79       70.22      1.02 o 
   5   4   5       38.83       38.36      2.92 o 
   6   4   5        0.55        0.15      0.39 o 
   7   4   5       88.29       85.82      1.55 o 
   8   4   5        2.60        3.81      0.59 o 
  -9   5   5        4.21        3.31      0.59 o 
  -8   5   5        4.68        5.80      0.55 o 
  -7   5   5       19.40       21.27      0.81 o 
  -6   5   5        4.98        4.30      0.46 o 
  -5   5   5      122.92      107.68      1.53 o 
  -4   5   5        7.43       11.11      0.47 o 
  -3   5   5      124.11      123.95      1.36 o 
  -2   5   5       11.68       12.49      0.47 o 
  -1   5   5        4.50        5.47      0.32 o 
   0   5   5        8.19        7.92      0.33 o 
   1   5   5      113.01      112.61      1.25 o 
   2   5   5      118.26      106.77      1.26 o 
   3   5   5      167.76      159.80      1.73 o 
   4   5   5       14.67       12.53      0.65 o 
   5   5   5        6.79        7.09      0.62 o 
   6   5   5        1.97        1.37      0.59 o 
   7   5   5        1.95        2.69      0.84 o 
   8   5   5        3.90        5.46      0.79 o 
  -9   6   5        0.24        0.11      0.63 o 
  -8   6   5        2.39        1.16      0.46 o 
  -7   6   5        1.04        0.61      0.42 o 
  -6   6   5        0.78        0.96      0.67 o 
  -5   6   5      183.22      170.94      3.18 o 
  -4   6   5       84.60       85.43      1.37 o 
  -3   6   5       21.74       19.56      0.65 o 
  -2   6   5      375.07      370.41      3.04 o 
  -1   6   5      634.54      619.32      4.73 o 
   0   6   5       27.99       28.95      0.58 o 
   1   6   5       17.18       17.09      0.54 o 
   2   6   5       19.29       16.34      0.65 o 
   3   6   5        0.33        0.16      0.33 o 
   4   6   5        1.06        1.49      0.39 o 
   5   6   5       63.71       62.24      1.50 o 
   6   6   5        1.52        0.78      0.63 o 
   7   6   5        0.16        0.20      0.46 o 
   8   6   5        4.82        7.61      1.12 o 
  -8   7   5        0.30        0.45      0.63 o 
  -7   7   5       32.26       31.90      1.27 o 
  -6   7   5        0.08        0.22      0.54 o 
  -5   7   5       85.87       83.65      1.83 o 
  -4   7   5       42.12       43.50      0.97 o 
  -3   7   5      246.62      247.98      2.97 o 
  -2   7   5       64.75       64.00      0.92 o 
  -1   7   5       82.35       79.20      0.91 o 
   0   7   5      257.76      245.94      1.99 o 
   1   7   5      194.72      192.85      2.89 o 
   2   7   5       54.26       48.28      1.03 o 
   3   7   5      226.68      226.15      2.75 o 
   4   7   5       98.15       92.72      1.59 o 
   5   7   5       10.95        9.71      0.90 o 
   6   7   5        0.03       -0.19      0.54 o 
  -7   8   5       45.01       46.98      1.50 o 
  -6   8   5        7.42        8.17      0.65 o 
  -5   8   5      159.09      157.48      2.97 o 
  -4   8   5        2.58        1.34      0.47 o 
  -3   8   5       45.73       42.04      0.86 o 
  -2   8   5       75.31       71.10      0.99 o 
  -1   8   5      443.06      440.01      3.27 o 
   0   8   5        7.84        8.46      0.41 o 
   1   8   5      155.97      145.63      1.76 o 
   2   8   5       56.17       56.15      1.42 o 
   3   8   5       10.57       13.95      0.65 o 
   4   8   5       15.28       14.39      0.68 o 
   5   8   5       47.41       49.64      1.20 o 
   6   8   5       15.75       14.10      1.02 o 
  -6   9   5        0.29       -0.15      0.56 o 
  -5   9   5      100.02       99.53      2.04 o 
  -4   9   5       27.55       25.94      1.47 o 
  -3   9   5      218.98      223.70      2.92 o 
  -2   9   5        3.63        3.23      0.35 o 
  -1   9   5        4.31        4.30      0.34 o 
   0   9   5       52.94       53.97      0.84 o 
   1   9   5       73.17       80.55      1.09 o 
   2   9   5        0.10       -0.15      0.39 o 
   3   9   5       38.08       38.13      1.18 o 
   4   9   5       19.12       22.96      0.94 o 
   5   9   5       27.68       30.12      1.27 o 
  -5  10   5        8.52        9.56      0.86 o 
  -4  10   5        0.60        0.20      0.48 o 
  -3  10   5       91.33       92.95      1.42 o 
  -2  10   5        2.46        3.43      0.37 o 
  -1  10   5        1.02        1.18      0.33 o 
   0  10   5       11.16       10.43      0.56 o 
   1  10   5        8.75        7.65      0.49 o 
   2  10   5       44.98       51.53      1.20 o 
   3  10   5        0.82       -0.22      0.47 o 
   4  10   5       12.26       15.44      1.34 o 
  -2  11   5        1.73        2.24      0.90 o 
  -1  11   5       20.86       22.83      1.57 o 
   0  11   5        0.01       -0.22      0.90 o 
   1  11   5       15.68       15.89      1.57 o 
   2  11   5        0.68       -0.67      0.67 o 
 -10   0   6        0.13        0.51      0.54 o 
  -9   0   6       13.94       16.28      0.72 o 
  -8   0   6       24.48       22.83      0.72 o 
  -7   0   6      115.13      115.11      1.81 o 
  -6   0   6        5.11        6.25      0.46 o 
  -5   0   6       26.21       30.89      0.95 o 
  -4   0   6       63.66       62.44      1.57 o 
  -3   0   6     1122.51     1109.63     18.13 o 
  -2   0   6      138.41      134.06      2.69 o 
   1   0   6       13.18       23.72      0.90 o 
   2   0   6        0.41        0.00      0.45 o 
   3   0   6      571.79      581.67      9.62 o 
   4   0   6       32.39       34.05      0.85 o 
   5   0   6      345.19      364.33      4.23 o 
   6   0   6       14.33       11.90      0.65 o 
   7   0   6        1.00        1.87      0.42 o 
   8   0   6        8.33        8.69      0.79 o 
 -10   1   6        0.54        1.26      0.41 o 
  -9   1   6        0.03        0.51      0.33 o 
  -8   1   6        3.19        4.41      0.31 o 
  -7   1   6       39.98       42.24      0.74 o 
  -6   1   6      226.73      211.00      1.96 o 
  -5   1   6      253.60      246.10      2.35 o 
  -4   1   6      111.32      131.67      1.42 o 
  -3   1   6      158.84      159.76      1.76 o 
  -2   1   6       26.75       27.99      0.52 o 
  -1   1   6      143.05      136.30      2.69 o 
   0   1   6        2.94        2.91      0.45 o 
   1   1   6     2318.27     2345.33     21.38 o 
   2   1   6      163.68      156.50      1.80 o 
   3   1   6       12.48       17.32      0.47 o 
   4   1   6        2.68        1.69      0.34 o 
   5   1   6        4.38        4.58      0.41 o 
   6   1   6       19.98       18.59      0.60 o 
   7   1   6       86.04       83.21      1.16 o 
   8   1   6        0.00        0.18      0.45 o 
   9   1   6        1.76        3.36      1.12 o 
 -10   2   6        5.14        5.13      0.68 o 
  -9   2   6       25.71       23.78      0.87 o 
  -8   2   6        7.48        5.88      0.65 o 
  -7   2   6        7.93       10.20      0.55 o 
  -6   2   6       98.66       92.66      1.42 o 
  -5   2   6        0.18        0.40      0.26 o 
  -4   2   6        0.03        0.73      0.22 o 
  -3   2   6       20.04       17.00      0.44 o 
  -2   2   6      230.62      263.51      2.35 o 
  -1   2   6      809.47      893.31     10.18 o 
   0   2   6      215.02      238.53      2.99 o 
   1   2   6        1.01        3.24      0.26 o 
   2   2   6       26.76       23.99      0.70 o 
   3   2   6      371.93      367.61      3.87 o 
   4   2   6       79.85       72.82      1.24 o 
   5   2   6        3.66        2.82      0.39 o 
   6   2   6       10.11        9.16      0.69 o 
   7   2   6        0.94        0.78      0.36 o 
   8   2   6        0.94        0.38      0.45 o 
 -10   3   6        0.06       -0.45      0.67 o 
  -9   3   6        8.80       10.46      0.67 o 
  -8   3   6       70.23       65.72      1.33 o 
  -7   3   6        3.39        3.41      0.42 o 
  -6   3   6      147.18      147.12      1.94 o 
  -5   3   6       75.83       88.63      1.33 o 
  -4   3   6        0.30        0.08      0.26 o 
  -3   3   6        2.69        1.52      0.22 o 
  -2   3   6        6.03        7.61      1.06 o 
  -1   3   6       40.59       42.21      1.01 o 
   0   3   6       23.53       26.48      0.59 o 
   1   3   6       81.22       74.57      0.91 o 
   2   3   6        2.49        4.63      0.34 o 
   3   3   6      111.11       98.55      1.22 o 
   4   3   6        0.83        1.64      0.39 o 
   5   3   6       70.22       63.00      1.24 o 
   6   3   6        1.73        1.63      0.46 o 
   7   3   6       24.17       25.82      0.93 o 
   8   3   6        3.09        3.64      0.52 o 
  -9   4   6        7.34       10.59      0.77 o 
  -8   4   6       30.10       29.44      0.90 o 
  -7   4   6      116.90      119.95      1.76 o 
  -6   4   6        0.36        0.67      0.39 o 
  -5   4   6        1.92        3.45      0.42 o 
  -4   4   6       42.78       41.73      1.10 o 
  -3   4   6      440.00      434.53      3.77 o 
  -2   4   6        2.63        1.68      0.26 o 
  -1   4   6      441.39      417.98      8.39 o 
   0   4   6        0.06        0.17      0.29 o 
   1   4   6       13.09       13.60      0.43 o 
   2   4   6        0.17       -0.22      0.22 o 
   3   4   6      380.35      375.51      3.41 o 
   4   4   6        0.50        0.42      0.38 o 
   5   4   6       39.63       44.71      1.03 o 
   6   4   6        0.65       -0.15      0.39 o 
   7   4   6        0.03       -0.18      0.59 o 
   8   4   6        1.21        0.82      0.55 o 
  -9   5   6       33.17       34.05      1.15 o 
  -8   5   6        4.46        7.38      0.59 o 
  -7   5   6       24.95       26.57      1.23 o 
  -6   5   6      121.30      105.49      1.59 o 
  -5   5   6      617.66      610.85      5.31 o 
  -4   5   6       19.83       19.22      0.68 o 
  -3   5   6       60.11       55.73      1.03 o 
  -2   5   6       11.68       11.74      0.47 o 
  -1   5   6      305.35      305.05      2.79 o 
   0   5   6        0.09       -0.24      0.24 o 
   1   5   6     1178.04     1128.73     10.67 o 
   2   5   6       13.91       21.12      0.65 o 
   3   5   6       22.01       26.12      0.72 o 
   4   5   6       43.15       41.22      1.12 o 
   5   5   6       36.59       32.88      1.53 o 
   6   5   6        7.81        7.73      0.82 o 
   7   5   6       82.98       89.26      4.03 o 
  -8   6   6       18.03       16.23      0.95 o 
  -7   6   6       53.21       48.60      1.42 o 
  -6   6   6        2.17        2.74      0.54 o 
  -5   6   6       15.29       13.49      0.81 o 
  -4   6   6      207.82      195.67      2.45 o 
  -3   6   6     1001.94      999.19      9.67 o 
  -2   6   6       24.25       23.59      0.58 o 
  -1   6   6      319.59      317.52      2.66 o 
   0   6   6       67.21       65.47      0.98 o 
   1   6   6      102.64      100.98      1.50 o 
   2   6   6      234.75      209.09      2.50 o 
   3   6   6       72.63       67.02      1.20 o 
   4   6   6       13.24        8.33      1.41 o 
   5   6   6       83.85       84.97      1.90 o 
   6   6   6       31.79       29.77      1.27 o 
   7   6   6       14.71       19.69      1.57 o 
  -7   7   6        6.99        8.29      0.78 o 
  -6   7   6        6.07        4.66      0.63 o 
  -5   7   6       62.55       55.47      2.07 o 
  -4   7   6       25.44       25.87      0.82 o 
  -3   7   6        6.37        6.05      0.56 o 
  -2   7   6      139.92      139.29      1.48 o 
  -1   7   6      231.80      230.08      1.93 o 
   0   7   6       31.47       29.22      0.60 o 
   1   7   6        1.35        0.97      0.39 o 
   2   7   6        0.92        0.07      0.39 o 
   3   7   6       80.19       74.15      2.29 o 
   4   7   6       53.89       47.47      1.34 o 
   5   7   6        5.16        5.42      0.70 o 
   6   7   6        3.38        2.56      0.70 o 
  -7   8   6       10.86       16.56      1.57 o 
  -6   8   6        0.47        0.67      0.63 o 
  -5   8   6       37.60       37.30      1.07 o 
  -4   8   6        1.87        1.75      0.42 o 
  -3   8   6        5.26        6.28      0.52 o 
  -2   8   6        1.91        1.93      0.30 o 
  -1   8   6       42.20       45.19      0.73 o 
   0   8   6        0.04       -0.12      0.27 o 
   1   8   6       14.54       15.03      0.68 o 
   2   8   6        2.05        1.67      0.42 o 
   3   8   6       44.84       42.15      1.07 o 
   4   8   6        0.81       -0.14      0.42 o 
   5   8   6        0.90       -0.56      0.58 o 
  -6   9   6        1.16        1.57      0.90 o 
  -5   9   6       71.53       80.63      1.59 o 
  -4   9   6        0.00       -0.30      0.39 o 
  -3   9   6       18.32       20.17      0.81 o 
  -2   9   6        3.50        3.76      0.37 o 
  -1   9   6        8.35       10.17      0.42 o 
   0   9   6        8.48       10.24      0.47 o 
   1   9   6      156.97      161.32      1.96 o 
   2   9   6        4.96        7.46      0.59 o 
   3   9   6        0.72       -0.13      0.46 o 
   4   9   6        2.88        2.01      0.52 o 
  -5  10   6        2.44        3.36      1.12 o 
  -4  10   6        0.98        0.34      0.92 o 
  -3  10   6       77.62       85.16      1.36 o 
  -2  10   6        0.02        0.15      0.43 o 
  -1  10   6       65.20       67.23      1.05 o 
   0  10   6        0.54        0.94      0.38 o 
   1  10   6        0.33       -0.39      0.39 o 
   2  10   6        3.19        3.77      0.52 o 
   3  10   6       80.62       85.68      1.97 o 
  -2  11   6        6.87        5.15      1.12 o 
   0  11   6       11.14       13.34      0.86 o 
 -10   1   7        2.08        1.64      0.52 o 
  -9   1   7        8.02        8.36      0.49 o 
  -8   1   7        1.33        1.19      0.43 o 
  -7   1   7       18.23       19.37      0.68 o 
  -6   1   7        0.00        0.67      0.39 o 
  -5   1   7       50.75       46.71      0.90 o 
  -4   1   7        6.11        7.54      1.09 o 
  -3   1   7        3.41        2.56      0.37 o 
  -2   1   7      136.91      151.12      1.72 o 
  -1   1   7      636.51      649.26     11.19 o 
   0   1   7       56.60       53.71      1.57 o 
   1   1   7      514.64      507.84      4.98 o 
   2   1   7      183.84      168.33      1.96 o 
   3   1   7      295.87      277.70      3.00 o 
   4   1   7       12.60       10.64      0.63 o 
   5   1   7      101.64      103.92      1.63 o 
   6   1   7        0.06       -0.22      0.39 o 
   7   1   7        1.45        0.55      0.36 o 
   8   1   7        2.21        1.04      0.52 o 
 -10   2   7        9.03       10.46      0.86 o 
  -9   2   7       26.70       26.08      0.81 o 
  -8   2   7       33.94       23.54      0.81 o 
  -7   2   7        0.94       -0.22      0.39 o 
  -6   2   7       82.37       89.24      1.42 o 
  -5   2   7      201.14      210.98      2.46 o 
  -4   2   7       62.90       67.15      1.42 o 
  -3   2   7      631.58      602.58      5.85 o 
  -2   2   7       77.88       61.07      0.83 o 
  -1   2   7       14.86       10.30      0.90 o 
   0   2   7      110.71      112.29      1.19 o 
   1   2   7      149.51      129.40      1.97 o 
   2   2   7       30.50       26.53      0.86 o 
   3   2   7     1723.08     1679.13     19.36 o 
   4   2   7       83.06       81.77      3.39 o 
   5   2   7       86.55       65.80      1.27 o 
   6   2   7        7.77        6.36      0.55 o 
   7   2   7       55.65       63.16      1.14 o 
   8   2   7        1.71        4.50      0.52 o 
  -9   3   7        1.66        2.31      0.52 o 
  -8   3   7        5.50        4.63      0.55 o 
  -7   3   7      123.53      117.20      1.76 o 
  -6   3   7       51.34       51.26      1.03 o 
  -5   3   7       61.97       55.88      1.03 o 
  -4   3   7       59.60       58.75      0.98 o 
  -3   3   7      164.54      187.55      2.69 o 
  -2   3   7       19.91       24.99      0.61 o 
  -1   3   7      427.75      390.69      4.74 o 
   0   3   7      158.84      140.06      1.71 o 
   1   3   7      625.76      643.34      9.51 o 
   2   3   7      104.59       95.98      1.72 o 
   3   3   7       14.98        7.67      0.52 o 
   4   3   7        4.00        2.54      0.39 o 
   5   3   7      338.38      347.76      4.33 o 
   6   3   7       41.78       33.39      0.94 o 
   7   3   7       10.78       15.36      0.78 o 
   8   3   7        2.75        2.03      1.00 o 
  -9   4   7        3.40        2.17      0.55 o 
  -8   4   7        2.65        2.41      0.46 o 
  -7   4   7       22.64       25.33      0.85 o 
  -6   4   7        0.28        0.22      0.37 o 
  -5   4   7       47.26       49.07      0.98 o 
  -4   4   7       27.24       29.85      0.64 o 
  -3   4   7       90.81       85.28      1.58 o 
  -2   4   7       94.93       86.45      1.20 o 
  -1   4   7       45.48       41.32      1.01 o 
   0   4   7       29.84       28.61      0.72 o 
   1   4   7      138.35      131.80      2.11 o 
   2   4   7       53.62       55.45      1.28 o 
   3   4   7      173.51      177.97      3.07 o 
   4   4   7       53.92       47.78      1.07 o 
   5   4   7       23.04       24.70      0.85 o 
   6   4   7        0.43        0.60      0.46 o 
   7   4   7        2.94        1.72      0.70 o 
  -9   5   7       10.50       11.19      1.12 o 
  -8   5   7        4.79        4.62      0.52 o 
  -7   5   7        7.17        4.81      0.63 o 
  -6   5   7       26.42       27.18      1.02 o 
  -5   5   7      112.97      113.60      2.06 o 
  -4   5   7       45.30       44.44      1.55 o 
  -3   5   7       13.29       11.95      0.65 o 
  -2   5   7        0.00       -0.07      0.26 o 
  -1   5   7        0.81        0.70      0.29 o 
   0   5   7      111.71       98.13      1.20 o 
   1   5   7       88.45       90.18      1.37 o 
   2   5   7       18.53       18.15      0.68 o 
   3   5   7        5.69        6.15      0.82 o 
   4   5   7        0.58       -0.45      0.47 o 
   5   5   7        7.28        6.39      0.70 o 
   6   5   7        4.93        8.43      0.79 o 
   7   5   7        0.09       -0.38      0.38 o 
  -8   6   7        1.56        1.62      1.34 o 
  -7   6   7       16.96       16.11      0.95 o 
  -6   6   7       21.99       22.62      0.95 o 
  -5   6   7       11.07       11.39      1.01 o 
  -4   6   7       97.59       97.56      1.50 o 
  -3   6   7      173.79      167.68      2.19 o 
  -2   6   7       17.97       16.03      0.65 o 
  -1   6   7       59.32       55.78      0.86 o 
   0   6   7       22.97       26.90      0.78 o 
   1   6   7        0.23        0.22      0.39 o 
   2   6   7        4.22        5.40      0.75 o 
   3   6   7       87.12       84.16      1.46 o 
   4   6   7       47.60       47.16      1.34 o 
   5   6   7       14.74       13.43      0.95 o 
   6   6   7       13.48       15.60      1.79 o 
  -7   7   7       76.11       73.17      1.81 o 
  -6   7   7        9.54        9.81      1.34 o 
  -5   7   7        2.03        3.37      0.90 o 
  -4   7   7       19.40       21.49      0.78 o 
  -3   7   7       24.75       25.83      0.81 o 
  -2   7   7        0.24        0.75      0.39 o 
  -1   7   7       63.03       61.11      0.88 o 
   0   7   7      120.15      116.36      1.45 o 
   1   7   7      175.90      173.15      2.36 o 
   2   7   7        1.28        2.39      0.51 o 
   3   7   7       18.48       18.73      0.78 o 
   4   7   7        1.88        2.62      0.63 o 
   5   7   7      105.97      114.60      2.36 o 
  -6   8   7        3.18        1.23      0.78 o 
  -5   8   7       75.56       70.27      2.16 o 
  -4   8   7        1.23        1.00      0.66 o 
  -3   8   7       47.05       46.45      1.11 o 
  -2   8   7       12.09       13.82      0.56 o 
  -1   8   7       15.59       15.74      0.50 o 
   0   8   7       31.45       32.57      1.10 o 
   1   8   7       81.76       83.26      1.50 o 
   2   8   7        7.67        7.39      0.58 o 
   3   8   7      155.36      156.23      3.64 o 
   4   8   7       22.07       24.28      1.11 o 
  -5   9   7        1.33        1.27      0.60 o 
  -4   9   7        0.77       -0.26      0.42 o 
  -3   9   7       20.05       20.21      0.81 o 
  -2   9   7        0.10       -0.22      0.34 o 
  -1   9   7       50.83       54.27      1.03 o 
   0   9   7        2.73        3.25      0.61 o 
   1   9   7       32.17       33.36      0.81 o 
   2   9   7       20.47       19.25      0.81 o 
   3   9   7        5.34        4.79      0.59 o 
  -4  10   7        0.33       -0.48      0.54 o 
  -3  10   7       17.94       18.02      0.81 o 
  -2  10   7        1.59        0.60      0.41 o 
  -1  10   7        2.64        3.45      0.47 o 
   0  10   7        2.91        5.32      0.47 o 
   1  10   7        0.60        1.02      0.48 o 
 -10   0   8        3.09        4.03      0.90 o 
  -9   0   8        1.40        1.12      0.67 o 
  -8   0   8        0.93        0.90      0.67 o 
  -7   0   8        1.25        1.39      0.90 o 
  -6   0   8       27.34       25.96      1.34 o 
  -5   0   8      287.87      269.46      5.15 o 
  -4   0   8      745.75      764.52     12.98 o 
  -3   0   8      305.60      284.90      5.37 o 
  -2   0   8      358.09      354.06      6.49 o 
   0   0   8      554.04      538.03      8.95 o 
   1   0   8      469.81      496.85      8.28 o 
   2   0   8      360.83      322.06      5.60 o 
   3   0   8       89.20      104.85      2.91 o 
   4   0   8        7.14        8.43      0.63 o 
   5   0   8       66.80       55.95      2.01 o 
   6   0   8       17.65       13.88      1.34 o 
   7   0   8       24.67       27.53      1.79 o 
 -10   1   8        1.26        0.22      0.67 o 
  -9   1   8        0.10       -0.39      0.39 o 
  -8   1   8       10.87       12.24      0.71 o 
  -7   1   8       11.54        9.74      0.70 o 
  -6   1   8       14.11       13.67      0.79 o 
  -5   1   8       33.50       29.10      0.78 o 
  -4   1   8      120.11      124.18      2.43 o 
  -3   1   8      350.30      354.60      4.51 o 
  -2   1   8      478.88      468.52      4.74 o 
  -1   1   8     1183.10     1226.01     20.59 o 
   0   1   8      564.12      556.50      5.88 o 
   1   1   8      316.25      306.85      3.26 o 
   2   1   8       44.46       37.98      1.68 o 
   3   1   8      119.25      122.01      2.04 o 
   4   1   8       82.85       63.30      1.34 o 
   5   1   8       35.17       36.88      0.99 o 
   6   1   8        3.95        3.74      0.52 o 
   7   1   8        0.12        0.45      0.47 o 
  -9   2   8        7.42        8.15      0.52 o 
  -8   2   8        3.65        2.44      0.46 o 
  -7   2   8        4.99        4.80      0.52 o 
  -6   2   8        4.43        5.70      0.52 o 
  -5   2   8       12.13       11.50      1.57 o 
  -4   2   8        4.79        3.50      0.47 o 
  -3   2   8      245.21      247.68      3.40 o 
  -2   2   8      140.47      144.92      1.53 o 
  -1   2   8      153.45      165.19      2.29 o 
   0   2   8       30.97       26.31      0.68 o 
   1   2   8      446.21      440.11      5.53 o 
   2   2   8      107.22       90.99      1.66 o 
   3   2   8       42.36       45.31      1.18 o 
   4   2   8       10.36        8.28      0.70 o 
   5   2   8        9.56        7.79      1.12 o 
   6   2   8        9.32        9.85      0.65 o 
   7   2   8        1.96        1.38      0.41 o 
  -9   3   8        6.47        6.71      0.59 o 
  -8   3   8       35.95       32.59      0.94 o 
  -7   3   8        0.68        1.00      0.42 o 
  -6   3   8        1.01       -0.33      0.33 o 
  -5   3   8        3.31        2.93      0.47 o 
  -4   3   8        2.05        0.58      0.45 o 
  -3   3   8        1.22        1.60      0.56 o 
  -2   3   8        3.49        4.19      0.67 o 
  -1   3   8       60.38       66.97      1.79 o 
   0   3   8       27.44       31.49      0.81 o 
   1   3   8       57.99       50.88      1.23 o 
   2   3   8        1.98        1.96      0.56 o 
   3   3   8       21.67       14.65      1.57 o 
   4   3   8       58.55       56.01      1.50 o 
   5   3   8       20.38       19.07      0.78 o 
   6   3   8        3.79        5.72      0.59 o 
   7   3   8        0.00       -0.46      0.46 o 
  -9   4   8        2.86        2.01      0.90 o 
  -8   4   8       12.25        7.81      0.65 o 
  -7   4   8       31.15       31.41      0.94 o 
  -6   4   8        8.17        8.78      0.70 o 
  -5   4   8       21.58       21.49      0.95 o 
  -4   4   8       47.57       50.72      1.27 o 
  -3   4   8      127.30      124.99      2.13 o 
  -2   4   8      180.07      176.58      2.91 o 
  -1   4   8      133.30      128.64      1.97 o 
   0   4   8       44.09       37.81      1.02 o 
   1   4   8      296.23      317.99      4.35 o 
   2   4   8      190.71      174.98      2.77 o 
   3   4   8       17.63       18.75      0.86 o 
   4   4   8        2.01        2.65      0.78 o 
   5   4   8       77.02       85.71      1.59 o 
   6   4   8       12.32       10.77      0.72 o 
   7   4   8        6.62       10.22      0.86 o 
  -8   5   8       16.81       17.69      1.23 o 
  -7   5   8       44.47       40.18      1.27 o 
  -6   5   8        4.44        2.77      0.54 o 
  -5   5   8        8.13        9.58      0.70 o 
  -4   5   8       78.37       78.76      1.66 o 
  -3   5   8      161.21      154.32      2.45 o 
  -2   5   8       88.42       84.87      1.66 o 
  -1   5   8      506.52      498.22      5.07 o 
   0   5   8      324.57      290.64      4.59 o 
   1   5   8       38.41       32.48      1.11 o 
   2   5   8        0.03       -0.29      0.33 o 
   3   5   8      228.95      234.22      3.56 o 
   4   5   8       30.23       24.29      1.02 o 
   5   5   8       79.03       92.26      2.24 o 
   6   5   8       28.19       29.32      1.27 o 
  -7   6   8        0.46        0.45      0.54 o 
  -6   6   8       28.05       24.83      1.23 o 
  -5   6   8      162.61      146.95      2.53 o 
  -4   6   8        2.67        3.24      0.46 o 
  -3   6   8       31.64       27.56      0.95 o 
  -2   6   8       34.02       32.90      1.02 o 
  -1   6   8      174.53      172.55      1.90 o 
   0   6   8       37.96       34.11      1.79 o 
   1   6   8      224.71      227.56      2.75 o 
   2   6   8      268.05      236.61      3.07 o 
   3   6   8       13.00       14.92      0.86 o 
   4   6   8       41.86       39.50      1.27 o 
   5   6   8       12.05       12.28      1.01 o 
  -6   7   8        4.17        3.80      1.23 o 
  -5   7   8        4.07        4.26      0.63 o 
  -4   7   8       15.45       14.04      0.65 o 
  -3   7   8       76.92       74.94      2.35 o 
  -2   7   8        0.14        0.45      0.47 o 
  -1   7   8        0.12        0.30      0.39 o 
   0   7   8       69.23       66.36      1.12 o 
   1   7   8       23.71       21.81      0.81 o 
   2   7   8       19.30       15.04      0.75 o 
   3   7   8       20.55       18.00      0.97 o 
   4   7   8       26.40       23.19      1.11 o 
  -5   8   8        2.13        3.03      0.63 o 
  -4   8   8        5.95        7.56      0.65 o 
  -3   8   8       44.55       48.80      1.11 o 
  -2   8   8        7.45        7.77      0.52 o 
  -1   8   8       42.59       43.32      1.27 o 
   0   8   8        4.24        4.68      0.45 o 
   1   8   8        1.68        1.57      0.42 o 
   2   8   8        2.08        3.08      0.52 o 
   3   8   8        9.78        8.73      0.62 o 
  -4   9   8       15.41       15.92      1.33 o 
  -3   9   8       18.65       18.71      0.90 o 
  -2   9   8       31.13       36.41      1.03 o 
  -1   9   8       58.81       62.90      1.58 o 
   0   9   8        5.80        6.24      0.57 o 
   1   9   8       23.14       23.11      0.75 o 
   2   9   8        1.25        1.35      0.68 o 
   3   9   8       29.76       30.66      1.79 o 
  -3  10   8       11.14       13.20      1.34 o 
  -2  10   8       31.42       37.82      2.01 o 
  -1  10   8       17.51       20.14      1.57 o 
   0  10   8        7.28        8.95      1.12 o 
  -9   1   9        0.32       -0.22      0.47 o 
  -8   1   9       16.79       20.36      0.81 o 
  -7   1   9        6.83        7.17      0.63 o 
  -6   1   9        0.26        0.56      0.78 o 
  -5   1   9        6.07        6.52      0.63 o 
  -4   1   9       10.47       11.01      0.67 o 
  -3   1   9      231.69      238.11      3.24 o 
  -2   1   9      157.49      154.13      1.94 o 
  -1   1   9       95.58      100.94      2.46 o 
   0   1   9       16.39       16.37      0.79 o 
   1   1   9      710.79      722.21      8.77 o 
   2   1   9       77.80       64.77      1.40 o 
   3   1   9        3.30        6.56      0.67 o 
   4   1   9        6.06        5.60      0.63 o 
   5   1   9       16.44       14.73      1.01 o 
   6   1   9       10.52       12.95      1.01 o 
  -9   2   9        1.15        2.32      0.55 o 
  -8   2   9       17.51       16.90      0.95 o 
  -7   2   9       43.42       40.75      1.27 o 
  -6   2   9      157.81      169.44      2.69 o 
  -5   2   9      161.86      147.93      3.92 o 
  -4   2   9      138.09      142.01      2.37 o 
  -3   2   9       78.28       84.51      1.66 o 
  -2   2   9       80.21       79.51      2.01 o 
  -1   2   9      391.37      390.74      4.90 o 
   0   2   9      374.95      357.11      4.74 o 
   1   2   9      323.26      350.15      4.74 o 
   2   2   9       36.52       35.30      1.02 o 
   3   2   9      280.99      261.30      5.15 o 
   4   2   9        0.17        0.70      0.56 o 
   5   2   9       29.98       44.47      1.34 o 
   6   2   9        3.03        1.64      0.52 o 
  -9   3   9        5.13        4.31      0.70 o 
  -8   3   9       75.09       77.97      1.50 o 
  -7   3   9       19.11       16.80      0.95 o 
  -6   3   9       15.64       14.90      0.79 o 
  -5   3   9      150.41      148.05      2.53 o 
  -4   3   9      295.99      288.60      4.03 o 
  -3   3   9      234.24      216.70      3.08 o 
  -2   3   9      361.60      354.79      4.58 o 
  -1   3   9        6.51        8.95      0.54 o 
   0   3   9        2.99        2.91      0.56 o 
   1   3   9      297.18      294.31      4.11 o 
   2   3   9       52.49       46.78      1.27 o 
   3   3   9       57.20       75.30      1.66 o 
   4   3   9       90.92       76.42      1.72 o 
   5   3   9        0.69        1.73      1.23 o 
   6   3   9       16.47       22.28      1.11 o 
  -8   4   9        1.26        0.67      0.63 o 
  -7   4   9        2.52        1.41      0.54 o 
  -6   4   9      119.54      115.83      2.22 o 
  -5   4   9       32.22       26.38      1.02 o 
  -4   4   9       48.61       48.90      1.27 o 
  -3   4   9       11.77       11.78      0.70 o 
  -2   4   9      106.46       96.44      1.81 o 
  -1   4   9      260.63      256.96      3.47 o 
   0   4   9       99.65       95.68      1.90 o 
   1   4   9        3.79        6.94      0.63 o 
   2   4   9       55.80       55.09      2.80 o 
   3   4   9        8.87       10.05      1.01 o 
   4   4   9        0.99        0.19      0.54 o 
   5   4   9        0.50        0.48      0.56 o 
   6   4   9       14.13       12.09      1.34 o 
  -7   5   9       17.37       18.97      1.02 o 
  -6   5   9       14.52       12.44      0.86 o 
  -5   5   9        3.18        3.92      0.67 o 
  -4   5   9       35.55       31.12      1.11 o 
  -3   5   9       16.61       12.80      0.70 o 
  -2   5   9       44.34       40.43      1.23 o 
  -1   5   9        2.12        0.82      0.46 o 
   0   5   9       49.26       40.87      1.11 o 
   1   5   9        0.56        0.56      0.47 o 
   2   5   9        1.98        2.29      0.56 o 
   3   5   9        6.43        7.29      0.63 o 
   4   5   9        1.29        0.34      0.47 o 
   5   5   9        0.08       -0.22      0.78 o 
  -7   6   9        2.20        1.12      0.90 o 
  -6   6   9       29.99       34.62      1.27 o 
  -5   6   9       20.81       22.70      1.34 o 
  -4   6   9        2.45        4.17      0.63 o 
  -3   6   9       12.86       12.71      1.23 o 
  -2   6   9        3.89        3.80      0.54 o 
  -1   6   9        1.56        2.58      0.47 o 
   0   6   9       42.51       45.02      1.34 o 
   1   6   9       28.41       24.53      1.02 o 
   2   6   9       38.85       35.89      1.57 o 
   3   6   9       29.03       30.73      1.18 o 
   4   6   9       36.42       35.76      1.34 o 
  -6   7   9        9.76       11.75      1.12 o 
  -5   7   9       14.81       14.58      0.95 o 
  -4   7   9        7.29        8.56      0.79 o 
  -3   7   9       16.55       17.60      1.57 o 
  -2   7   9      264.18      259.95      3.14 o 
  -1   7   9       26.36       25.55      1.02 o 
   0   7   9        2.52        2.15      0.46 o 
   1   7   9       79.14       85.72      1.90 o 
   2   7   9       77.27       77.52      1.46 o 
   3   7   9       29.38       31.00      1.27 o 
  -5   8   9        8.34       10.30      1.12 o 
  -4   8   9       34.91       36.05      1.27 o 
  -3   8   9        0.57        1.12      0.63 o 
  -2   8   9        7.09        6.58      0.70 o 
  -1   8   9      115.16      119.13      2.29 o 
   0   8   9       76.74       73.73      1.42 o 
   1   8   9       27.19       30.35      1.19 o 
   2   8   9       33.48       36.23      1.52 o 
  -3   9   9       42.52       39.84      1.79 o 
  -2   9   9        5.10        4.42      0.70 o 
  -1   9   9        0.60        1.50      0.54 o 
   0   9   9        2.22        2.91      0.90 o 
   1   9   9        8.81        9.54      0.68 o 
  -8   0  10        7.02       10.97      1.12 o 
  -7   0  10      118.14      109.44      3.13 o 
  -6   0  10      268.40      266.10      5.37 o 
  -5   0  10        6.66        7.39      0.90 o 
  -4   0  10       72.02       79.90      2.24 o 
  -3   0  10      667.82      712.15     12.31 o 
  -2   0  10      526.59      538.70      9.62 o 
   0   0  10       67.06       69.60      2.01 o 
   2   0  10        6.59       12.53      1.12 o 
   3   0  10        4.11        7.61      1.12 o 
   4   0  10       94.37       79.45      2.69 o 
   5   0  10       59.01       67.37      2.46 o 
   6   0  10       24.62       25.29      1.79 o 
  -8   1  10        8.37        9.74      0.79 o 
  -7   1  10        2.42        1.67      1.12 o 
  -6   1  10       39.53       42.86      1.27 o 
  -5   1  10      213.39      210.83      3.17 o 
  -4   1  10      282.32      281.99      6.15 o 
  -3   1  10        7.32        5.95      0.63 o 
  -2   1  10        0.40        0.72      0.37 o 
  -1   1  10      260.30      290.28      5.82 o 
   0   1  10       72.49       64.13      1.42 o 
   1   1  10        1.83        0.56      0.47 o 
   2   1  10       97.97       92.38      3.02 o 
   3   1  10       25.88       25.18      1.02 o 
   4   1  10       48.12       54.00      1.79 o 
   5   1  10        4.86        3.54      0.70 o 
  -9   2  10        0.00       -0.67      0.90 o 
  -8   2  10        5.09        5.70      0.90 o 
  -7   2  10       12.55       11.52      1.12 o 
  -6   2  10        4.22        4.74      0.63 o 
  -5   2  10        1.87        1.23      0.47 o 
  -4   2  10        8.17       10.40      1.57 o 
  -3   2  10       98.20      101.16      1.90 o 
  -2   2  10       34.12       33.20      1.57 o 
  -1   2  10       38.62       42.64      1.11 o 
   0   2  10        9.29       10.18      0.63 o 
   1   2  10       49.27       48.90      1.27 o 
   2   2  10        0.20        0.45      0.67 o 
   3   2  10        0.26       -0.47      0.47 o 
   4   2  10        3.63        3.21      1.34 o 
   5   2  10        0.21       -0.67      0.67 o 
  -8   3  10        0.09       -0.45      0.63 o 
  -7   3  10        0.55       -0.26      0.54 o 
  -6   3  10        1.20        0.90      0.54 o 
  -5   3  10        3.27        3.28      0.63 o 
  -4   3  10       15.38       16.61      0.95 o 
  -3   3  10       29.20       26.86      0.95 o 
  -2   3  10       14.16       13.30      1.12 o 
  -1   3  10        8.87       10.07      0.90 o 
   0   3  10        1.32        1.01      0.47 o 
   1   3  10        0.06        0.11      0.56 o 
   2   3  10       97.05       90.46      1.81 o 
   3   3  10        2.00        0.67      0.47 o 
   4   3  10        1.65        0.35      0.67 o 
   5   3  10        1.34        3.50      0.63 o 
   6   3  10       44.96       48.57      2.24 o 
  -8   4  10        3.23        1.57      0.90 o 
  -7   4  10        0.00        0.13      0.54 o 
  -6   4  10       46.44       50.03      1.42 o 
  -5   4  10       23.86       22.29      1.02 o 
  -4   4  10       10.64        9.96      0.79 o 
  -3   4  10      102.35      100.87      1.97 o 
  -2   4  10      157.52      150.68      5.15 o 
  -1   4  10       23.58       21.49      1.34 o 
   0   4  10      131.97      127.73      2.29 o 
   1   4  10       11.15        8.75      2.01 o 
   2   4  10        8.64        5.19      0.63 o 
   3   4  10       87.79       94.73      2.13 o 
   4   4  10       67.77       64.85      1.66 o 
   5   4  10        0.58       -0.34      0.63 o 
  -7   5  10        7.42        6.62      0.79 o 
  -6   5  10        0.00       -0.54      0.54 o 
  -5   5  10       62.65       56.71      1.79 o 
  -4   5  10      116.11      119.19      2.29 o 
  -3   5  10       25.30       25.72      1.02 o 
  -2   5  10       78.12       81.04      1.66 o 
  -1   5  10       51.35       52.71      1.42 o 
   0   5  10       88.08       75.77      1.66 o 
   1   5  10       63.82       78.38      2.01 o 
   2   5  10       91.00       81.65      1.81 o 
   3   5  10       36.73       39.27      1.34 o 
   4   5  10       18.71       23.13      1.34 o 
  -6   6  10        3.61        5.06      0.70 o 
  -5   6  10        3.72        3.89      1.12 o 
  -4   6  10       11.83       11.51      0.86 o 
  -3   6  10       80.14       73.06      1.66 o 
  -2   6  10       11.69       12.98      1.12 o 
  -1   6  10       28.17       27.19      1.11 o 
   0   6  10      134.73      131.41      2.37 o 
   1   6  10        0.30        0.06      1.12 o 
   2   6  10       12.51       16.07      1.01 o 
   3   6  10        8.35       13.79      0.95 o 
  -5   7  10       12.06        9.45      0.79 o 
  -4   7  10        1.87        1.45      0.63 o 
  -3   7  10        9.32        9.52      0.79 o 
  -2   7  10        8.33       10.69      0.79 o 
  -1   7  10        0.14        0.56      0.47 o 
   0   7  10        3.19        3.86      0.63 o 
   1   7  10        3.48        4.12      0.70 o 
   2   7  10       21.21       23.71      2.24 o 
  -4   8  10        5.94        6.94      1.12 o 
  -3   8  10       24.62       26.41      1.57 o 
  -2   8  10        5.88        5.35      1.45 o 
  -1   8  10        0.92        0.90      0.63 o 
   0   8  10        2.52        4.08      0.63 o 
   1   8  10        0.09        0.00      0.90 o 
  -7   1  11        2.34        2.46      0.90 o 
  -6   1  11        2.82        4.25      0.90 o 
  -5   1  11        6.43        5.24      0.67 o 
  -4   1  11       12.89       12.00      0.79 o 
  -3   1  11       57.47       62.80      1.42 o 
  -2   1  11        0.48        0.81      0.45 o 
  -1   1  11      266.76      268.79      5.60 o 
   0   1  11       85.78       80.65      1.66 o 
   1   1  11        1.62        2.06      0.54 o 
   2   1  11       26.48       27.53      1.57 o 
   3   1  11        3.99        5.82      1.12 o 
   4   1  11        0.97        2.46      0.63 o 
  -7   2  11        0.75       -0.34      0.63 o 
  -6   2  11        1.91        2.08      0.54 o 
  -5   2  11       20.23       22.06      1.02 o 
  -4   2  11       40.40       39.96      1.27 o 
  -3   2  11       39.88       39.76      2.01 o 
  -2   2  11      161.73      165.48      2.61 o 
  -1   2  11       87.09       84.30      1.74 o 
   0   2  11       22.82       25.98      0.95 o 
   1   2  11       34.23       43.33      1.27 o 
   2   2  11       45.25       35.74      1.18 o 
   3   2  11       66.12       74.45      1.72 o 
   4   2  11       70.12       69.16      2.69 o 
  -8   3  11       19.16       20.37      1.79 o 
  -7   3  11       49.20       43.98      1.42 o 
  -6   3  11       69.02       74.87      1.74 o 
  -5   3  11        0.49        1.68      1.01 o 
  -4   3  11        8.11        7.92      0.70 o 
  -3   3  11        0.39        0.90      0.47 o 
  -2   3  11        6.06        5.50      0.63 o 
  -1   3  11       36.33       42.30      1.79 o 
   0   3  11      120.98      123.85      2.29 o 
   1   3  11       41.62       45.81      1.34 o 
   2   3  11      180.23      184.91      3.80 o 
   3   3  11       30.63       24.02      1.34 o 
   4   3  11        0.60       -0.34      0.63 o 
   5   3  11       27.62       33.79      1.79 o 
  -7   4  11        0.25       -0.45      0.90 o 
  -6   4  11       10.65       11.57      0.86 o 
  -5   4  11       10.15       10.34      0.86 o 
  -4   4  11       63.47       63.56      1.58 o 
  -3   4  11       12.37       12.54      0.79 o 
  -2   4  11        5.53        5.82      0.90 o 
  -1   4  11        3.97        3.58      0.90 o 
   0   4  11       67.79       73.01      3.47 o 
   1   4  11        0.62       -0.56      0.56 o 
   2   4  11       26.35       23.13      1.34 o 
   3   4  11        2.14        3.20      0.63 o 
   4   4  11       91.14      104.88      2.91 o 
  -6   5  11        5.88        4.66      0.78 o 
  -5   5  11        0.91        0.22      0.54 o 
  -4   5  11        0.19       -0.54      0.54 o 
  -3   5  11       16.37       14.95      0.86 o 
  -2   5  11       11.21       10.07      1.12 o 
  -1   5  11       18.52       16.43      0.86 o 
   0   5  11        0.85        0.22      0.54 o 
   1   5  11        9.37       11.30      1.12 o 
   2   5  11        6.51        7.22      0.79 o 
   3   5  11        2.18        0.00      0.67 o 
  -5   6  11        0.19       -0.45      0.63 o 
  -4   6  11        1.20        1.57      0.63 o 
  -3   6  11        3.99        4.37      0.63 o 
  -2   6  11       42.68       42.64      1.42 o 
  -1   6  11       12.98       10.69      0.79 o 
   0   6  11        2.49        3.36      0.90 o 
   1   6  11       14.86       16.68      0.95 o 
   2   6  11       45.74       43.24      1.50 o 
  -4   7  11       75.59       82.36      2.69 o 
  -3   7  11       15.52       17.23      1.57 o 
  -2   7  11        8.46        6.97      0.79 o 
  -1   7  11       28.21       29.24      1.18 o 
   0   7  11      141.93      149.89      2.77 o 
   1   7  11       14.73       14.10      1.34 o 
  -6   0  12       30.49       30.21      1.79 o 
  -5   0  12       63.71       58.41      2.24 o 
  -1   0  12      226.01      199.41      4.48 o 
   0   0  12       38.24       34.24      1.79 o 
   1   0  12      104.87      101.61      3.13 o 
   2   0  12      353.99      360.77      7.61 o 
   3   0  12      142.39      137.64      3.80 o 
  -6   1  12       13.94       14.10      1.34 o 
  -5   1  12        0.41        2.24      0.90 o 
  -4   1  12        0.11       -0.11      0.56 o 
  -3   1  12        0.50        0.45      0.47 o 
  -2   1  12       58.95       62.53      1.79 o 
  -1   1  12       49.57       49.68      1.79 o 
   0   1  12      211.62      233.88      5.15 o 
   1   1  12       80.12       73.63      2.46 o 
   2   1  12        0.14       -0.67      0.90 o 
   3   1  12       10.58       13.71      0.95 o 
  -6   2  12        2.23        1.79      0.63 o 
  -5   2  12        0.70        0.11      0.63 o 
  -4   2  12        1.86        0.45      0.47 o 
  -3   2  12       19.06       17.46      0.95 o 
  -2   2  12       10.57       12.31      1.12 o 
  -1   2  12        0.00        0.00      0.67 o 
   0   2  12        0.60       -0.45      0.47 o 
   1   2  12       14.77       14.76      1.23 o 
   2   2  12       15.19       17.23      1.57 o 
   3   2  12        3.98        3.80      1.12 o 
  -7   3  12        0.24        0.00      0.90 o 
  -6   3  12       18.44       21.47      1.45 o 
  -5   3  12       13.45       16.84      1.68 o 
  -4   3  12        0.06       -0.45      0.47 o 
  -3   3  12        1.68        0.54      0.54 o 
  -2   3  12       10.62       11.41      1.12 o 
  -1   3  12       15.20       14.77      1.12 o 
   0   3  12       33.77       35.73      1.27 o 
   1   3  12        4.45        7.05      0.90 o 
   2   3  12       17.30       13.66      0.95 o 
   3   3  12        0.62        1.23      0.78 o 
  -6   4  12        0.96        1.12      0.90 o 
  -5   4  12       26.69       29.39      2.91 o 
  -4   4  12      107.72      116.50      2.29 o 
  -3   4  12       30.34       36.26      1.79 o 
  -2   4  12       46.70       52.15      2.24 o 
  -1   4  12        8.87        6.25      0.78 o 
   0   4  12       93.51       89.52      2.69 o 
   1   4  12      129.32      137.86      2.69 o 
   2   4  12       74.37       86.00      1.97 o 
   3   4  12        0.16       -0.67      0.90 o 
  -5   5  12       16.18       19.03      1.11 o 
  -4   5  12       20.33       21.94      1.11 o 
  -3   5  12        6.02        5.82      1.12 o 
  -2   5  12      174.03      186.50      3.24 o 
  -1   5  12      121.38      125.61      2.45 o 
   0   5  12       94.32      101.61      3.13 o 
   1   5  12       18.65       16.71      1.02 o 
   2   5  12       15.38       16.69      1.11 o 
  -4   6  12       24.51       30.21      1.79 o 
  -2   6  12       38.17       37.62      1.42 o 
  -1   6  12        0.16        0.38      0.54 o 
   0   6  12       13.44       12.09      1.34 o 
   1   6  12       48.07       53.94      2.46 o 
  -5   1  13       24.71       24.84      1.57 o 
  -4   1  13       12.83       15.67      1.34 o 
  -3   1  13      198.37      206.12      4.48 o 
  -2   1  13       63.79       68.26      2.46 o 
   0   1  13        0.37        0.67      0.90 o 
   1   1  13       21.70       26.01      1.27 o 
   2   1  13        4.09        3.39      0.79 o 
  -5   2  13       83.82       95.35      2.06 o 
  -4   2  13       93.75      100.24      4.36 o 
  -3   2  13       12.16       11.41      1.12 o 
  -2   2  13       26.15       30.66      1.79 o 
  -1   2  13       73.78       79.67      2.46 o 
   1   2  13       76.12       74.08      2.69 o 
   2   2  13       16.72       19.92      1.57 o 
  -5   3  13        0.98        0.45      0.63 o 
  -4   3  13       30.29       36.21      1.34 o 
  -3   3  13      105.32      113.02      3.36 o 
  -2   3  13      139.10      151.74      2.80 o 
  -1   3  13       29.29       24.06      1.11 o 
   0   3  13        7.90       11.86      1.34 o 
   1   3  13        0.04       -0.38      0.54 o 
   2   3  13       49.00       44.76      2.24 o 
  -5   4  13       13.95       17.46      1.57 o 
  -4   4  13        3.47        4.09      0.70 o 
  -3   4  13        6.61        7.16      1.12 o 
  -2   4  13        0.21       -0.56      0.56 o 
  -1   4  13       23.16       29.68      2.01 o 
   0   4  13       76.22       80.57      2.69 o 
   1   4  13       12.42       10.64      1.12 o 
  -4   0  14        0.73        0.90      0.90 o 
   1   0  14       51.59       49.91      2.24 o 
  -4   1  14       36.59       38.49      2.01 o 
   0   1  14       23.99       24.84      1.57 o 
   1   1  14       27.38       27.76      1.27 o 
  -3   2  14        2.59        0.45      0.90 o 
  -2   2  14        9.17        9.40      1.12 o 
  -1   2  14       30.48       36.03      1.79 o 
  -3   3  14        4.59        5.82      1.12 o 
  -2   3  14        0.99        0.34      0.63 o 
  -1   3  14        5.99        8.06      1.12 o 
                                                 
